# Supplementary material for: Income-related inequality in quality-adjusted life expectancy in Korea at the national and district levels
Source: Health Qual Life Outcomes. 2020 Feb 27;18:45. doi: 10.1186/s12955-020-01302-6 (PMC7045490; doi:10.1186/s12955-020-01302-6)
Supplement: Supplementary file 2 — Additional file 2 : Supplementary Table 9. Quality-adjusted life expectancy (QALE) by income and gender among 245 districts in Korea, 2008-2014. Supplementary Table 10. Life expectancy (LE) by income and gender among 245 districts in Korea, 2008-2014. Supplementary Table 11. Distribution of population size and the number of death by income and gender among 245 districts in Korea, 2008-2014. Supplementary Table 12. Mean and 95% CI of EQ-5D scores by income and gender in Korea, 2008-2014. Supplementary Table 13. Distribution of EQ-5D scores by income and gender among 245 districts in Korea, 2008-2014. [file 12955_2020_1302_MOESM2_ESM.xlsx]

## Sheet: Supplementary Table 9
Supplementary Table 9. Quality-adjusted life expectancy (QALE) by income and gender among 245 districts in Korea, 2008-2014
Provinces	Districts	Urbanity	Men and women combined							Men							Women
			Overall	Income Q1	Income Q2	Income Q3	Income Q4	Income Q5	Inter-quintile income difference (Q5-Q1)	Overall	Income Q1	Income Q2	Income Q3	Income Q4	Income Q5	Q5-Q1	Overall	Income Q1	Income Q2	Income Q3	Income Q4	Income Q5	Q5-Q1
Seoul	Jongno-gu	Metropolitan	77.4	72.11	77.65	77.55	79.69	80.94	8.83	75.35	69.15	74.59	75.77	78.68	79.28	10.13	79.25	75.07	81	79.39	80.34	81.95	6.88
Seoul	Jung-gu	Metropolitan	77.28	72.07	75.45	77.87	80.54	81.67	9.6	74.81	68.17	73.82	75.2	79.22	80.15	11.98	79.46	76.28	77.13	80.54	81.11	82.57	6.29
Seoul	Yongsan-gu	Metropolitan	78.36	74.45	77.59	78.79	79.74	81.58	7.13	77.12	72.39	76.15	76.56	79.54	80.66	8.27	79.44	76.16	78.78	80.4	80.19	81.65	5.49
Seoul	Seongdong-gu	Metropolitan	76.95	74.27	76.09	77.28	78.05	78.97	4.7	75.64	71.94	74.72	77.8	77.65	77.22	5.28	78.21	76.51	77.41	78.11	78.52	80.12	3.61
Seoul	Gwangjin-gu	Metropolitan	77.48	74.12	77.18	77.96	78.77	79.35	5.23	76.13	71.85	76.17	76.58	77.86	78.59	6.74	78.61	76.07	77.99	79.41	79.38	80.06	3.99
Seoul	Dongdaemun-gu	Metropolitan	76	71.75	75.41	76.9	77.58	79.04	7.29	74.28	69.88	73.57	74.81	75.93	78.51	8.63	77.6	74.29	76.99	78.75	78.88	79.72	5.43
Seoul	Jungnang-gu	Metropolitan	76.06	72.54	75.62	76.54	78.1	78.8	6.26	74.31	69.72	73.14	76.11	75.88	77.92	8.2	77.62	75.33	77.8	77.18	79.67	79.42	4.09
Seoul	Seongbuk-gu	Metropolitan	76.69	72.79	76.22	76.89	78.65	78.97	6.18	75.54	69.08	75.54	76.25	77.67	78.61	9.53	77.73	75.13	76.82	77.63	79.29	79.21	4.08
Seoul	Gangbuk-gu	Metropolitan	76.08	72.62	75.24	76.7	77.2	78.96	6.34	74.2	69.65	72.1	74.47	76.31	77.88	8.23	77.79	75.41	77.15	78.71	78	79.57	4.16
Seoul	Dobong-gu	Metropolitan	77.55	74.52	77.44	77.83	78.89	79.45	4.93	75.96	72.04	75.58	76.35	77.43	78.53	6.49	78.93	76.93	78.99	78.94	79.93	80.35	3.42
Seoul	Nowon-gu	Metropolitan	76.37	71.28	75.74	77.58	78.56	79.46	8.18	75.13	69.07	75.55	75.71	77.09	79.61	10.54	77.3	73.54	75.7	79.02	79.55	79.31	5.77
Seoul	Eunpyeong-gu	Metropolitan	76.88	72.33	76.77	76.81	79.13	79.7	7.37	75.28	69.83	74.61	76.38	77.59	79.18	9.35	78.37	74.73	78.76	77.67	80.54	80.27	5.54
Seoul	Seodaemun-gu	Metropolitan	76.57	72.83	76.79	76.78	77.03	80.2	7.37	75.27	70.54	74.81	75.51	76.35	79.66	9.12	77.72	74.94	78.59	78.03	77.89	80.05	5.11
Seoul	Mapo-gu	Metropolitan	77.76	74.01	77.36	78.41	78.8	80.9	6.89	76.07	71.44	75.74	76.04	77.97	80.72	9.28	79.09	76.19	78.86	80.12	79.4	81.18	4.99
Seoul	Yangcheon-gu	Metropolitan	76.96	72.87	76.5	77.46	78.31	79.88	7.01	75.82	70.37	75.75	76.34	77.86	78.78	8.41	77.91	74.78	77.27	78.55	77.69	80.7	5.92
Seoul	Gangseo-gu	Metropolitan	76.72	71.62	76.42	77.38	78.77	80.11	8.49	75.11	69.36	75.05	76.55	76.75	79.38	10.02	78.04	73.99	77.62	77.96	80.41	80.78	6.79
Seoul	Guro-gu	Metropolitan	77.01	72.37	75.71	78.18	78.76	80.63	8.26	75.78	71.38	75.55	76.92	77.28	78.76	7.38	78.22	73.57	76	79.48	80.03	82.16	8.59
Seoul	Geumcheon-gu	Metropolitan	75.72	72.07	75.32	77.08	76.43	78.39	6.32	74.47	69.73	74.6	75.48	76.32	78.04	8.31	76.81	74.32	75.9	78.45	76.93	78.85	4.53
Seoul	Yeongdeungpo-gu	Metropolitan	76.67	73.1	77.3	76.53	77.88	79.21	6.11	75.33	71.14	75.6	75.43	77.11	78.43	7.29	77.8	75.35	78.62	77.57	78.35	79.7	4.35
Seoul	Dongjak-gu	Metropolitan	77.12	73.73	76.44	77.68	78.41	79.61	5.88	76.01	72	75.41	74.43	77.32	79.28	7.28	78.01	75.38	77.02	78.02	79.18	80.16	4.78
Seoul	Gwanak-gu	Metropolitan	76.8	72.81	76.45	76.49	78.53	79.96	7.15	75.64	70.99	73.72	74.35	77.22	79.61	8.62	77.85	74.75	77.81	77.02	79.55	79.95	5.2
Seoul	Seocho-gu	Metropolitan	79.23	76.17	79.88	79.17	80	81.42	5.25	78.92	75.37	76.01	79.05	77.72	81.27	5.9	79.5	76.81	80.67	79.09	80.17	81.27	4.46
Seoul	Gangnam-gu	Metropolitan	79.14	76.27	77.54	78.61	81.6	81.56	5.29	78.11	74.89	75.76	78.27	79.96	81.63	6.74	79.85	77.35	79.03	78.75	82.24	81.23	3.88
Seoul	Songpa-gu	Metropolitan	77.83	75.47	77.11	78.53	77.78	80.7	5.23	76.45	72.97	75.79	77.02	77.49	77.42	4.45	78.72	76.93	77.96	79.76	77.82	81.12	4.19
Seoul	Gangdong-gu	Metropolitan	76.41	73.59	75.32	77.07	77.87	78.77	5.18	75.12	71.4	74.6	75.69	76.11	78.52	7.12	77.61	75.71	75.68	78.4	79.02	78.45	2.74
Busan	Jung-gu	Metropolitan	75.37	70.71	75.31	75.63	77.55	78.75	8.04	73.09	68	73.76	73.8	74.6	77.25	9.25	77.44	73.9	77.03	77.29	79.76	79.82	5.92
Busan	Seo-gu	Metropolitan	75.39	69.68	75.75	76.88	76.55	78.99	9.31	72.99	66.4	73.06	75.68	75.31	76.86	10.46	77.56	73.43	77.88	78.14	77.84	80.69	7.26
Busan	Dong-gu	Metropolitan	74.55	68.25	74.84	76.32	76.82	77.58	9.33	72.08	64.59	72.77	74.28	74.82	75.87	11.28	77.05	72.26	77.16	78.22	78.75	79.32	7.06
Busan	Yeongdo-gu	Metropolitan	73.79	67.07	74.45	74.43	75.82	78.12	11.05	71.25	63.63	70.65	72.52	74.05	76.36	12.73	76.12	70.95	77.1	76.19	77.16	79.4	8.45
Busan	Busanjin-gu	Metropolitan	75.49	70.19	75.35	76.15	77.42	79.28	9.09	73.61	67.75	73.79	73.1	75.69	77.62	9.87	77.17	72.59	76.82	77.87	78.74	80.38	7.79
Busan	Dongnae-gu	Metropolitan	76.41	72.59	76.28	77.42	77.97	78.37	5.78	74.86	70.23	74.28	75.83	76.83	78.41	8.18	77.72	75.06	78.14	78.55	78.83	78.42	3.36
Busan	Nam-gu	Metropolitan	75.77	72.14	74.98	75.93	76.33	79.04	6.9	74.34	69.39	73.84	73.43	74.04	78.71	9.32	77.04	74.31	76.1	77.39	77.61	79.08	4.77
Busan	Buk-gu	Metropolitan	76.17	71.86	75.9	76.62	78.05	79.03	7.17	74.16	68.28	74.65	74.98	76.7	77.23	8.95	77.92	75.21	76.94	78	79.22	80.36	5.15
Busan	Haeundae-gu	Metropolitan	76.49	71.8	76.55	76.73	77.71	80.16	8.36	75.4	69.56	75.48	76.72	74.94	79.2	9.64	77.6	73.93	77.68	76.88	78.63	80.76	6.83
Busan	Saha-gu	Metropolitan	75.46	70.38	76.22	75.65	77.7	78.12	7.74	73.62	67.71	74.34	73.88	76.01	76.64	8.93	77.13	73.03	78.05	77.23	78.96	79.05	6.02
Busan	Geumjeong-gu	Metropolitan	76.44	71.65	75.72	77.35	77.66	80.19	8.54	74.74	68.89	74.53	73.89	76.22	79.75	10.86	77.98	73.92	76.7	79.13	78.82	80.92	7
Busan	Gangseo-gu	Metropolitan	74.39	68.95	74.18	75.7	76.24	77.64	8.69	72.65	66.3	72.2	73.61	75.5	75.93	9.63	76.4	72.48	75.34	77.67	77.42	79.23	6.75
Busan	Yeonje-gu	Metropolitan	76.35	71.77	76.49	76.82	77.53	79.46	7.69	75.14	70.33	75.24	75.71	76.46	78.32	7.99	77.4	73.34	77.31	77.71	78.43	80.53	7.19
Busan	Suyeong-gu	Metropolitan	77.27	73.39	76.31	78.43	78.23	80.61	7.22	75.77	71.65	75.15	76.5	77.48	79.57	7.92	78.5	74.64	77.39	79.86	78.71	81.39	6.75
Busan	Sasang-gu	Metropolitan	73.37	68.5	73.48	74.01	74.68	76.91	8.41	71.43	65.47	71.79	72.09	73.49	74.15	8.68	75.21	71.56	75.28	75.84	75.97	77.93	6.37
Busan	Gijang-gun	Rural	74.78	69.42	74.48	76.11	77.12	77.33	7.91	72.67	66.33	72.37	72.6	75.37	76.26	9.93	76.82	72.74	76.93	78.29	78.52	78.03	5.29
Daegu	Jung-gu	Metropolitan	75.76	70.18	75.6	76.88	77.66	79.73	9.55	73.65	67.22	74.04	75.03	75.89	78.41	11.19	77.65	73.6	76.87	78.33	78.99	80.86	7.26
Daegu	Dong-gu	Metropolitan	75.62	70.1	75.4	76.87	77.53	78.75	8.65	74.13	68.22	73.94	75.22	76.16	78.17	9.95	77.1	72.36	76.73	78.36	78.81	79.31	6.95
Daegu	Seo-gu	Metropolitan	75.36	70.95	75.43	76.26	76.96	77.78	6.83	72.92	68.28	73.33	73.19	74.98	75.96	7.68	77.6	73.78	77.52	78.93	78.79	79.21	5.43
Daegu	Nam-gu	Metropolitan	75.73	70.72	75.39	76.98	77.79	78.99	8.27	73.8	67.59	74.22	75.55	75.96	77.88	10.29	77.37	73.81	76.43	78.1	79.44	79.53	5.72
Daegu	Buk-gu	Metropolitan	75.84	70.52	76.75	75.72	78.6	78.56	8.04	74.09	67.89	73.45	74.24	76.73	77.44	9.55	77.33	73.18	78.41	76.85	79.87	79.3	6.12
Daegu	Suseong-gu	Metropolitan	77.02	72.33	77.54	77.45	78.75	79.25	6.92	76.06	70.76	76.03	76.78	77.97	80.02	9.26	77.67	73.47	78.35	78.36	79.26	77.96	4.49
Daegu	Dalseo-gu	Metropolitan	75.68	70.31	75.01	76.55	77.68	79.59	9.28	74.24	67.67	73.05	75.66	76.34	78.63	10.96	76.82	72.34	76.82	77	78.55	80.49	8.15
Daegu	Dalseong-gun	Rural	75.2	70.21	74.97	76.31	77.17	78.6	8.39	73.07	67.73	73.61	74.1	74.51	76.26	8.53	77.12	72.92	76.21	78.09	79.54	80.63	7.71
Incheon	Jung-gu	Metropolitan	75.25	70.59	75.11	75.4	76.9	78.89	8.3	73.94	68.59	73.17	74.35	76.7	78.21	9.62	76.53	72.87	76.79	76.67	77.8	79.52	6.65
Incheon	Dong-gu	Metropolitan	74.77	69.71	74.26	75.75	77.04	77.71	8	72.87	66.56	73.93	72.75	76.62	75.81	9.25	76.54	73.05	74.82	78.17	77.57	79.16	6.11
Incheon	Nam-gu	Metropolitan	76.07	72.3	75.61	76.48	77.51	78.92	6.62	74.17	70.14	74.09	74.02	75.31	77.93	7.79	77.77	74.56	77.1	78.55	79.79	79.58	5.02
Incheon	Yeonsu-gu	Metropolitan	76.2	71.62	76.96	76.9	77.66	78.09	6.47	74.8	69.48	75.69	74.04	76.49	77.44	7.96	77.42	73.88	78.21	78.05	78.84	78.4	4.52
Incheon	Namdong-gu	Metropolitan	74.55	69.9	74.79	74.6	76.14	77.77	7.87	73.03	68.41	73.76	72.56	74.6	74.41	6	75.97	71.7	75.65	76.27	77.16	79.55	7.85
Incheon	Bupyeong-gu	Metropolitan	74.74	70.01	74.89	75.57	75.9	77.83	7.82	73.29	67.46	72.89	73.36	75.12	76.39	8.93	76.16	72.7	76.55	76.43	76.72	78.93	6.23
Incheon	Gyeyang-gu	Metropolitan	75.59	71.3	75.43	76.33	77.03	79.15	7.85	74.18	68.67	73.32	75.18	76.39	77.66	8.99	76.89	73.85	77.44	77.06	77.54	80.17	6.32
Incheon	Seo-gu	Metropolitan	75.05	71	74.5	75.73	77.51	77.2	6.2	73.67	68.37	73.4	74.81	73.94	76.95	8.58	76.28	73.39	75.58	76.46	78.44	77.62	4.23
Incheon	Ganghwa-gun	Rura	75.3	70.42	75.14	76.74	76.92	77.89	7.47	72.94	67.24	72.58	75.17	74.48	76.47	9.23	77.63	74.03	78.5	78.13	79.33	79.08	5.05
Incheon	Ongjin-gun	Rural	76.21	72.05	75.88	76.98	77.48	79.53	7.48	72.95	67.03	72.89	74.94	73.85	77.42	10.39	79.92	78.78	79.27	79.19	81.98	81.19	2.41
Gwangju	Dong-gu	Metropolitan	75.28	70.27	74.05	76.17	76.77	80.97	10.7	73.4	67.76	72.7	74.45	75	79.28	11.52	77.31	73.26	75.68	77.88	78.58	83.32	10.06
Gwangju	Seo-gu	Metropolitan	76.44	71.88	76.31	77.2	77.85	79.75	7.87	75.19	70.26	74.87	75.97	76.74	79.09	8.83	77.47	73.45	77.55	78.04	78.64	80.28	6.83
Gwangju	Nam-gu	Metropolitan	75.96	70.51	76.44	76.14	77.66	79.96	9.45	74.06	68.1	74.64	74.46	74.82	78.3	10.2	77.55	72.52	77.92	77.8	79.08	81.28	8.76
Gwangju	Buk-gu	Metropolitan	75.41	70.61	75.08	76.26	77.29	78.27	7.66	74.19	69.21	74.33	73.54	76.25	77.53	8.32	76.45	71.91	75.88	77.26	78.37	78.83	6.92
Gwangju	Gwangsan-gu	Metropolitan	76.04	71.93	76	76.75	77.49	79.06	7.13	73.53	68.41	73.91	74.44	75.06	75.26	6.85	78.26	75.72	77.49	78.45	79.32	80.63	4.91
Daejeon	Dong-gu	Metropolitan	75.98	69.93	75.22	78.06	77.85	79.65	9.72	73.87	66.62	73.21	76	77.35	75.87	9.25	77.98	73.52	76.97	80.01	78.74	81.35	7.83
Daejeon	Jung-gu	Metropolitan	77.35	72.45	77.55	78.36	77.65	82.03	9.58	75.12	69.45	75.4	75.64	76.49	80.73	11.28	79.45	75.8	79.48	80.56	78.63	82.91	7.11
Daejeon	Seo-gu	Metropolitan	77.31	73.78	76.83	77.88	78.71	79.51	5.73	75.8	71.63	75.98	75.79	76.84	78.69	7.06	78.5	74.76	77.26	79.43	80.1	79.82	5.06
Daejeon	Yuseong-gu	Metropolitan	77.84	75.28	77.98	78.26	78.06	79.24	3.96	76.57	73.55	76.72	76.81	75.8	78.92	5.37	78.84	76.8	79	79.62	79.17	79.2	2.4
Daejeon	Daedeok-gu	Metropolitan	76.36	72.01	75.76	76.98	78.48	79.1	7.09	74.01	68.99	74.24	73.32	77.02	76.22	7.23	78.51	75.33	77.34	79.07	79.51	82.23	6.9
Ulsan	Jung-gu	Metropolitan	74.1	69.68	74.13	74.72	75.41	76.7	7.02	72.91	67.95	73.33	73.69	74.15	76.11	8.16	75.22	71.37	74.5	75.58	76.35	77.27	5.9
Ulsan	Nam-gu	Metropolitan	76.39	73.18	76.26	77.11	77.54	78.37	5.19	74.73	70.51	74.31	73.58	76.11	78.26	7.75	77.87	75.8	77.92	78.76	78.87	78.61	2.81
Ulsan	Dong-gu	Metropolitan	76.43	73.69	76.39	77.55	77.07	77.54	3.85	74.86	71.45	73.69	73.71	75.68	76.16	4.71	77.67	75.75	77.93	78.17	78.22	78.55	2.8
Ulsan	Buk-gu	Metropolitan	75.14	72.43	75.35	75.62	75.08	76.6	4.17	73.56	70.45	74.48	73.41	74.5	75.18	4.73	76.31	74.3	76.28	77.27	75.65	77.65	3.35
Ulsan	Ulju-gun	Rural	74.49	69.68	74.78	75.6	76.41	76.75	7.07	72.61	67.12	72.83	73.74	75.11	75.23	8.11	76.27	72.25	76.59	77.27	77.59	78.37	6.12
Sejong	Sejong	Metropolitan	74.5	67.93	73.91	76.59	76.6	78.68	10.75	71.74	64.19	71.34	74.41	73.97	76.87	12.68	77.49	72.41	77.22	78.57	79.11	80.65	8.24
Gyeonggi-do	Jangan-gu	Metropolitan	76.73	73.71	76.13	77.17	77.63	79.36	5.65	75.12	70.97	74.83	75.58	75.6	76.64	5.67	78.15	76.37	77.33	78.21	79.07	79.94	3.57
Gyeonggi-do	Gwonseon-gu	Metropolitan	75.9	73.12	75.52	75.93	76.57	78.92	5.8	74.45	71.24	73.54	72.78	75.11	77.58	6.34	77.33	74.92	76.57	77.62	77.56	80.11	5.19
Gyeonggi-do	Paldal-gu	Metropolitan	75.61	71.56	74.82	75.94	77.35	78.96	7.4	74.32	69.24	73.39	74.38	76.04	78.52	9.28	76.74	73.76	76.25	76.57	78.4	79.22	5.46
Gyeonggi-do	Yeongtong-gu	Metropolitan	76.86	74.74	76.44	77.47	76.71	78.47	3.73	75.4	73.78	75.54	76.16	75.25	76.69	2.91	77.8	76.05	77.19	78.31	77.33	79.52	3.47
Gyeonggi-do	Sujeong-gu	Metropolitan	75.31	71.25	75.68	75.3	76.65	78.35	7.1	73.76	68.67	74.23	74.78	75.72	75.23	6.56	76.78	73.34	76.78	76.34	77.78	79.73	6.39
Gyeonggi-do	Jungwon-gu	Metropolitan	75.95	72.07	75.67	76.89	76.52	78.75	6.68	73.95	69.18	73.61	74.86	73.94	78.16	8.98	77.65	75.23	77.55	77.33	78.62	79.29	4.06
Gyeonggi-do	Bundang-gu	Metropolitan	80.44	77.32	79.89	80.61	81.36	83.49	6.17	79.64	76.1	79.58	80.01	80.65	83.09	6.99	80.83	78.83	80.12	79.89	81.86	83.23	4.4
Gyeonggi-do	Uijeongbu-si	Urban	75.4	70.5	74.72	77.07	76.8	78.32	7.82	73.92	68.4	73.71	74.89	75.24	78.18	9.78	76.89	73.02	75.84	78.59	78.21	78.85	5.83
Gyeonggi-do	Manan-gu	Metropolitan	76.53	72.07	76.32	77.07	78.05	79.72	7.65	74.91	70.02	75.18	75.27	76.94	78.19	8.17	77.97	74.39	77.29	78.53	79.01	80.89	6.5
Gyeonggi-do	Dongan-gu	Metropolitan	78.44	75.55	77.48	78.06	81.03	80.92	5.37	76.69	73.67	75.6	76.19	77.83	77.3	3.63	79.81	75.96	79.05	79.49	83.06	81.75	5.79
Gyeonggi-do	Wonmi-gu	Metropolitan	76.06	72.33	74.48	77.7	77.31	78.84	6.51	74.73	70.05	74.19	75.81	75.81	79.05	9	77.11	74.39	74.52	79.34	78.32	78.98	4.59
Gyeonggi-do	Sosa-gu	Metropolitan	77.16	73.12	77.63	77.45	78.36	79.12	6	75.34	70.98	73.54	74.45	76.36	77.62	6.64	78.97	75.58	80.08	78.71	80.05	80.49	4.91
Gyeonggi-do	Ojeong-gu	Metropolitan	75.57	71.79	75.56	75.69	77.03	77.59	5.8	73.83	69.71	74.92	73.23	75.74	76.6	6.89	77.15	73.83	76.7	77.9	78.35	78.47	4.64
Gyeonggi-do	Gwangmyeong-si	Urban	75.41	71.95	76.07	75.84	76.85	77.37	5.42	74.04	70.32	74.6	74.2	73.94	76.29	5.97	76.5	73.61	77.33	77.48	77.85	77.87	4.26
Gyeonggi-do	Pyeongtaek-si	Urban	75.44	71.03	75.61	76.64	76.48	77.9	6.87	73.74	69.02	73.57	75.05	75.16	76.82	7.8	77.05	73.18	77.84	78.08	77.73	78.82	5.64
Gyeonggi-do	Dongducheon-si	Urban	74.29	68	75.49	76.03	76.22	77.64	9.64	72.48	65.76	72.96	74.87	74.72	76.36	10.6	76.21	70.63	78.29	76.87	77.72	79.06	8.43
Gyeonggi-do	Sangnok-gu	Metropolitan	75.35	70.87	75.37	75.17	76.38	79.29	8.42	74.06	68.9	74.43	74.91	74.47	76.08	7.18	76.74	72.66	76.44	75.59	78.2	80	7.34
Gyeonggi-do	Danwon-gu	Metropolitan	74.14	68.94	74.29	74.95	75.15	78.32	9.38	73.18	68.01	73.06	74.06	72.46	77.89	9.88	75.12	70.3	75.7	75.73	76	78.54	8.24
Gyeonggi-do	Deogyang-gu	Metropolitan	75.56	71.55	75.22	76.16	77.45	77.85	6.3	74.37	69.93	73.41	75.41	75.84	77.85	7.92	76.71	73.35	76.72	76.9	78.98	77.72	4.37
Gyeonggi-do	Ilsandong-gu	Metropolitan	77.64	74.22	76.54	78	79.96	79.68	5.46	76.48	72.64	76.44	76.78	79.18	78.49	5.85	78.61	75.89	76.9	79.31	80.75	80.51	4.62
Gyeonggi-do	Ilsanseo-gu	Metropolitan	77.65	73.65	77.97	77.57	79.38	80.3	6.65	76.55	72.33	77.44	75.65	78.08	79.8	7.47	78.61	74.71	78.35	79.66	80.18	80.52	5.81
Gyeonggi-do	Gwacheon-si	Urban	80.31	76.95	79.06	80.94	82.09	83.44	6.49	79.48	76.31	78.29	80.25	80.12	82.59	6.28	80.66	77.67	79.28	80.78	82.99	83.59	5.92
Gyeonggi-do	Guri-si	Urban	75.96	71.83	75.5	76.33	77.85	78.74	6.91	74.48	68.64	72.86	75.59	76.22	77.97	9.33	77.23	74.14	77.38	74.78	79.14	79.27	5.13
Gyeonggi-do	Namyangju-si	Urban	75.39	71.75	74.96	75.64	76.89	78.46	6.71	74.06	69.02	74.43	73.68	74.86	77.77	8.75	76.78	73.51	75.74	77.34	78.7	79.33	5.82
Gyeonggi-do	Osan-si	Urban	75.9	72.65	76.01	76.69	76.06	78.49	5.84	74.3	69.68	74.71	76.05	75.26	77.57	7.89	77.36	75.67	76.96	77.4	74.65	79.46	3.79
Gyeonggi-do	Siheung-si	Urban	75.21	71.53	75.19	76.83	76.11	77.33	5.8	73.33	68.8	73.56	75.03	75.84	74.12	5.32	77.01	74.48	77.24	78.58	76.78	79.11	4.63
Gyeonggi-do	Gunpo-si	Urban	77.35	73.4	76.86	77.85	78.96	80.27	6.87	76.57	71.91	75.46	77.89	79.06	79.69	7.78	78.07	74.95	77.96	78.16	79.33	80.4	5.45
Gyeonggi-do	Uiwang-si	Urban	77.73	73.65	77.69	78.19	79.38	80.12	6.47	76.31	72.33	75.56	76.62	78.59	79.19	6.86	78.93	75.11	79.29	79.84	80	80.63	5.52
Gyeonggi-do	Hanam-si	Urban	75.67	72.43	74.26	76.54	77.28	78.3	5.87	74.18	69.48	72.98	74.96	77.75	77.67	8.19	76.83	75.11	75.43	77.76	77.2	78.61	3.5
Gyeonggi-do	Cheoin-gu	Metropolitan	76.04	72.4	75.86	76.74	77	78.67	6.27	74.2	69.94	73.79	74.98	76.45	77.09	7.15	77.8	75.12	77.88	78.42	78.12	79.92	4.8
Gyeonggi-do	Giheung-gu	Metropolitan	79.07	75.15	79.24	79.22	80.45	81.66	6.51	77.77	73.2	77.27	79.08	79.55	82.06	8.86	80.06	77.12	80.92	79.46	81.31	81.58	4.46
Gyeonggi-do	Suji-gu	Metropolitan	79.7	77.57	79.65	79.37	80.28	81.8	4.23	78.91	76.98	78.63	78.15	78.09	81.47	4.49	80.26	77.81	80.84	80.23	80.93	81.98	4.17
Gyeonggi-do	Paju-si	Urban	76.25	71.53	76.48	76.37	78.06	79.18	7.65	74.61	69.87	74.92	74.8	75.53	78.4	8.53	77.86	73.41	77.96	78.12	80.15	79.43	6.02
Gyeonggi-do	Icheon-si	Urban	74.68	69.57	74.3	75.17	76.85	78.72	9.15	73.02	68.01	71.83	73.16	75.36	73.84	5.83	76.3	71.51	75.8	77.06	78.23	80.1	8.59
Gyeonggi-do	Anseong-si	Urban	75.36	71.04	75.42	75.77	77.11	78.21	7.17	73.05	67.81	73.53	73.76	74.46	76.8	8.99	77.55	74.52	77.29	77.75	79.43	79.41	4.89
Gyeonggi-do	Gimpo-si	Urban	77.77	74.19	78.03	77.86	78.95	80.15	5.96	76.09	72.29	75.86	75.48	77.29	80.4	8.11	79.32	76.14	80.01	79.91	80.4	80.3	4.16
Gyeonggi-do	Hwaseongsi	Urban	76.51	72.8	76.68	77.02	77.21	79.24	6.44	75.04	70.55	75.22	75.65	76.24	77.94	7.39	77.9	75.14	78.03	78.27	77.93	80.12	4.98
Gyeonggi-do	Gwangju-si	Urban	76.38	73.11	75.37	76.46	77.69	79.72	6.61	74.93	71.44	75.12	75.1	75.73	78.7	7.26	77.74	75.06	75.93	77.87	79.47	80.57	5.51
Gyeonggi-do	Yangju-si	Urban	74.4	70.17	74.19	74.64	76.09	77.48	7.31	73.08	68.1	72.72	73.73	75.68	75.86	7.76	75.76	72.66	75.86	75.41	76.65	78.61	5.95
Gyeonggi-do	Pocheon-si	Urban	73.66	68.25	73.81	75.11	75.05	77	8.75	72.17	65.92	72.86	73.67	73.42	76.3	10.38	75.41	71.14	74.81	76.8	77	78.03	6.89
Gyeonggi-do	Yeoju-gun	Urban	74.11	69.29	73.7	74.89	75.77	77.38	8.09	72.13	66.24	72.32	73.51	74.18	75.57	9.33	76.1	72.63	75.34	76.28	77.18	79.3	6.67
Gyeonggi-do	Yeoncheon-gun	Rural	74.75	68.39	74.68	75.68	76.8	79.82	11.43	72.34	65.29	71.77	72.57	75.24	79.73	14.44	77.41	72.16	78.79	79.56	78.32	80.03	7.87
Gyeonggi-do	Gapyeong-gun	Rural	73.37	65.24	73.37	75.73	76.99	77.4	12.16	71.26	62.57	71.56	74.15	75.31	75.91	13.34	75.66	68.81	75.25	77.27	78.94	79.13	10.32
Gyeonggi-do	Yangpyeong-gun	Rural	74.86	69.57	74.77	76	76.81	78.1	8.53	73.3	67.23	73.76	75.09	75.63	76.2	8.97	76.31	72.2	75.81	76.59	77.63	79.94	7.74
Gangwon-do	Chuncheon-si	Urban	76.49	70.51	76.88	77.31	78.97	79.52	9.01	74.73	67.69	75.63	76.29	76.85	78.49	10.8	77.99	73.35	77.53	78.37	80.73	80.27	6.92
Gangwon-do	Wonju-si	Urban	75.09	70.43	74.46	76.39	76.9	77.29	6.86	73.48	68.24	72.94	74.79	75.17	77.27	9.03	76.46	72.84	75.63	77.9	78.3	77.27	4.43
Gangwon-do	Gangneung-si	Urban	75.29	69.12	74.58	77.23	77.68	78.96	9.84	73.23	66.68	73.44	74.83	75.13	76.97	10.29	77.09	71.48	76.11	79.2	79.38	80.35	8.87
Gangwon-do	Donghae-si	Urban	73.95	68.31	73.31	75.44	76.56	77.28	8.97	71.6	65.23	71.9	72.13	74.17	74.47	9.24	76	71.7	75.21	76.88	77.28	79.35	7.65
Gangwon-do	Taebaek-si	Urban	73.21	67.59	74.37	73.66	75.61	75.6	8.01	70.56	63.81	71.26	71.76	73.11	72.96	9.15	76.01	72.3	77.5	75.51	78.36	78	5.7
Gangwon-do	Sokcho-si	Urban	75.35	67.67	76.21	77.81	77.69	79.91	12.24	72.86	64.81	73.75	75.58	75.69	76.43	11.62	77.31	70.6	78.23	79.17	79.09	81.96	11.36
Gangwon-do	Samcheok-si	Urban	74.95	68.96	74.95	76.32	76.15	79.75	10.79	72.12	64.96	73.09	74.21	73.6	76.76	11.8	77.66	73.39	76.76	78.16	78.78	82.26	8.87
Gangwon-do	Hongcheon-gun	Rural	73.61	67.95	71.97	75.7	76.7	76.81	8.86	71	64.45	69.23	74.22	74.36	74.83	10.38	76.37	72.08	75.71	77.24	78.58	78.52	6.44
Gangwon-do	Hoengseong-gun	Rural	74.03	68.14	74.46	74.73	76.55	76.67	8.53	71.99	65.04	72.72	72.72	74.88	76.01	10.97	76.07	72.21	76.23	76.82	77.97	77.28	5.07
Gangwon-do	Yeongwol-gun	Rural	72.68	68	72.19	74.47	74.12	75.14	7.14	70.69	64.76	70.05	72.87	73.51	73.86	9.1	74.75	71.84	74.72	75.85	74.96	76.49	4.65
Gangwon-do	Pyeongchang-gun	Rural	74.47	68.1	74.79	75.62	76.86	78.3	10.2	71.56	63.88	72.51	72.88	74.31	76.94	13.06	77.17	72.86	77.11	78.12	78.76	79.45	6.59
Gangwon-do	Jeongseon-gun	Rural	73.62	68.83	72.82	74.57	75.05	77.96	9.13	71.08	66.35	69.86	71.76	73.38	75.48	9.13	76.12	71.8	76.18	76.93	76.43	80.22	8.42
Gangwon-do	Cheorwon-gun	Rural	74.39	66.31	74.23	77.99	78.27	77.38	11.07	71.65	61.8	71.8	76.77	75.54	76.66	14.86	77.09	72.15	76.69	79.56	80.63	77.91	5.76
Gangwon-do	Hwacheon-gun	Rural	73.98	66.22	74.68	75.83	76.99	77.82	11.6	70.92	60.88	71.77	73.99	74.3	77.26	16.38	77.38	73.04	78.39	77.87	79.62	78.54	5.5
Gangwon-do	Yanggu-gun	Rural	74.41	68.69	74.37	76.74	74.99	78.89	10.2	72.48	66.14	74.53	74.32	72.77	77.67	11.53	76.22	71.28	75.17	78.82	77.15	79.58	8.3
Gangwon-do	Inje-gun	Rural	75.39	69.91	75.01	76.41	77.18	79.86	9.95	72.49	66.47	72.98	73.34	74.07	76.8	10.33	78.26	74.07	77.15	79.8	79.74	82.42	8.35
Gangwon-do	Goseong-gun	Rural	74.01	67.15	74.01	74.99	76.96	78.85	11.7	70.6	62.66	70.86	70.79	73.94	77.61	14.95	77.39	72.89	76.47	78.96	79.69	79.91	7.02
Gangwon-do	Yangyang-gun	Rural	74.91	68.03	74.35	79.44	78.37	77.63	9.6	71.99	64.17	71.9	77.02	75.38	75.27	11.1	77.73	72.84	76.51	80.92	80.65	79.82	6.98
Chungcheongbuk-do	Cheongju-si	Metropolitan	75.82	71.55	75.32	76.13	77.46	78.83	7.28	74.01	69.13	73.45	74.94	75.78	77.07	7.94	77.37	73.93	77.05	77.27	78.81	79.86	5.93
Chungcheongbuk-do	Chungju-si	Urban	74.63	68.79	74.64	75.54	76.61	78.5	9.71	72.37	65.3	71.77	74.05	75.21	77.27	11.97	76.77	72.66	77.16	76.98	77.95	79.53	6.87
Chungcheongbuk-do	Jecheon-si	Urban	74.63	69.4	74.34	74.87	77.39	78.21	8.81	72.42	66.3	72.36	72.71	76.11	75.72	9.42	76.74	72.8	76.29	76.61	78.77	80.4	7.6
Chungcheongbuk-do	Boeun-gun	Rural	74.72	68.58	75.32	73.79	77.8	78.74	10.16	71.59	65.05	72.44	70.51	75.34	76.21	11.16	78.01	72.6	78.39	78.04	80.17	80.93	8.33
Chungcheongbuk-do	Okcheon-gun	Rural	74.05	68.5	73.96	75.57	75.67	77.84	9.34	71.68	64.74	72.27	73.18	73.79	75.81	11.07	76.68	72.87	76.02	78.18	77.64	79.99	7.12
Chungcheongbuk-do	Yeongdong-gun	Rural	74.81	68.72	75.25	75.92	76.96	78.27	9.55	72.63	65.47	73.47	74.25	75.51	76.04	10.57	77.03	72.42	76.98	77.5	78.54	80.39	7.97
Chungcheongbuk-do	Jincheon-gun	Rural	74.18	68.74	74.7	74.76	75.97	77.6	8.86	72.24	66.92	72.32	71.65	75.42	76.26	9.34	76.2	71.15	77.19	77.91	76.65	78.96	7.81
Chungcheongbuk-do	Goesan-gun	Rural	74.44	69.65	74.24	75.36	76.09	77.31	7.66	72.56	67.25	72.37	73.54	74.74	75.28	8.03	76.39	72.29	76.23	77.17	77.26	79.15	6.86
Chungcheongbuk-do	Eumseong-gun	Rural	74.15	68.33	74.55	75.8	76.69	76.35	8.02	71.95	65.22	73.02	73.9	74.54	74.76	9.54	76.52	72.31	76.1	77.73	78.71	78.54	6.23
Chungcheongbuk-do	Danyang-gun	Rural	73.27	66.21	74.28	75.26	75.73	76.5	10.29	70.59	62.71	72.29	73.53	72.94	74.77	12.06	76.33	70.99	76.82	77.22	78.82	78.66	7.67
Chungcheongbuk-do	Jeungpyeong-gun	Rural	74.38	68.53	75.21	76	75.13	78.09	9.56	71.81	65.12	72.7	74.56	72.62	75.92	10.8	77.11	72.58	77.93	77.83	77.69	80.34	7.76
Chungcheongnam-do	Cheonan-si	Metropolitan	75.49	70.69	75.12	76.35	76.95	78.93	8.24	73.37	68.42	73.18	75.52	74.38	77.34	8.92	77.37	73.14	76.89	77.63	79.27	80.45	7.31
Chungcheongnam-do	Gongju-si	Urban	75.02	69.92	74.88	76.48	76.52	77.94	8.02	72.89	66.03	73.78	74.82	74.74	76.53	10.5	77.2	74.35	76.38	78.09	77.94	79.38	5.03
Chungcheongnam-do	Boryeong-si	Urban	74.91	69.72	74.8	75.78	77.18	77.5	7.78	72.09	65.87	72.63	73.12	74.61	74.89	9.02	77.73	73.76	77.16	78.32	79.58	80	6.24
Chungcheongnam-do	Asan-si	Urban	74.69	69.09	74.82	75.6	76.48	78.01	8.92	73.05	66.95	72.61	74.77	74.8	77.04	10.09	76.33	71.79	76.78	76.43	77.98	78.7	6.91
Chungcheongnam-do	Seosan-si	Urban	76.35	71.51	77.07	77	78.32	78.37	6.86	73.98	68.31	75	74.8	75.7	76.33	8.02	78.65	74.95	79.11	78.8	80.9	79.8	4.85
Chungcheongnam-do	Nonsan-si	Urban	74.93	68.04	75.26	77.59	76.49	78.65	10.61	72.35	63.57	72.96	75.17	74.81	77.18	13.61	77.65	72.6	77.77	80.13	78.13	80.45	7.85
Chungcheongnam-do	Gyeryong-si	Urban	76.8	72.58	77.27	77.68	78.69	78.46	5.88	75.27	71	75.03	76.54	76.27	78.22	7.22	78.23	74.49	80.12	78.61	80.45	78.81	4.32
Chungcheongnam-do	Dangjin-si	Rural	76.25	70.64	76.62	77	78.27	79.37	8.73	73.86	68.02	74.02	75.62	75.55	77.34	9.32	78.61	73.44	79.31	78.38	80.91	81.36	7.92
Chungcheongnam-do	Geumsan-gun	Rural	74.8	69.32	74.9	75.51	77.32	77.92	8.6	72.47	65.82	72.86	73.16	75.52	76.21	10.39	77.27	73.39	77.42	78.02	79.15	79.39	6
Chungcheongnam-do	Buyeo-gun	Rural	75.33	69.59	75.31	76.56	77.7	78.03	8.44	72.39	65.25	72.1	73.71	75.1	76.2	10.95	78.53	74.9	78.71	79.47	80.7	79.8	4.9
Chungcheongnam-do	Seocheon-gun	Rural	75.03	68.76	75.32	76.06	77.63	78.26	9.5	72.46	65.67	72.55	73.39	76.57	75.61	9.94	77.73	72.49	78.36	78.62	78.92	81.29	8.8
Chungcheongnam-do	Cheongyang-gun	Rural	74.69	68.67	74.65	74.8	76.94	79.36	10.69	72.22	64.96	72.13	73.09	74.31	77.58	12.62	77.28	72.9	77.29	76.64	79.61	80.88	7.98
Chungcheongnam-do	Hongseong-gun	Rural	74.69	69.42	75.01	75.55	77.12	77.49	8.07	72.7	66.13	73.62	73.66	75.42	76.95	10.82	76.67	73.44	76.33	77.49	78.86	77.76	4.32
Chungcheongnam-do	Yesan-gun	Rural	74.57	69.55	74.67	75.88	75.74	77.85	8.3	72.56	66.81	73.14	73.85	74.19	76.06	9.25	76.75	72.93	76.32	78	77.47	79.61	6.68
Chungcheongnam-do	Taean-gun	Urban	74.63	69.89	74.77	74.84	76.32	77.77	7.88	72.28	67.36	72.47	72.78	73.57	75.8	8.44	76.94	72.57	77.73	76.89	79.04	79.3	6.73
Jeollabuk-do	Jeonju-si	Metropolitan	76.35	72.12	75.83	77.37	78.24	78.66	6.54	74.64	69.25	74.22	76.01	76.79	77.82	8.57	77.86	74.77	77.43	78.67	79.37	79.49	4.72
Jeollabuk-do	Gunsan-si	Urban	75.74	69.8	76.33	76.74	77.51	79.08	9.28	73.87	67.27	74.73	74.76	76.15	77.87	10.6	77.46	72.62	77.72	78.52	78.08	80.12	7.5
Jeollabuk-do	Iksan-si	Urban	74.76	68.7	74.4	76.22	76.91	78.42	9.72	72.84	66	72.99	74.28	75.24	77.34	11.34	76.54	71.59	75.84	77.84	78.49	79.33	7.74
Jeollabuk-do	Jeongeup-si	Urban	75.35	68.25	76.04	77.32	77.76	78.53	10.28	72.85	65.85	72.95	74.66	74.75	77.01	11.16	77.85	70.95	79.08	79.68	80.39	80.01	9.06
Jeollabuk-do	Namwon-si	Urban	75.63	69.28	76.24	77.36	78.24	78.07	8.79	73.1	66.26	73.79	74.26	76.15	76.65	10.39	78.14	72.56	78.93	80.11	80.13	79.61	7.05
Jeollabuk-do	Gimje-si	Urban	74.3	66.44	74.98	75.79	77.27	78.94	12.5	71.7	63.03	72.98	73	75.73	76.19	13.16	76.94	70.25	77.27	78.46	78.7	81.81	11.56
Jeollabuk-do	Wanju-gun	Rural	75.13	68	76.05	76.69	77.88	78.38	10.38	72.89	65.19	73.47	74.68	75.96	76.87	11.68	77.44	71.44	78.88	78.62	79.61	79.44	8
Jeollabuk-do	Jinan-gun	Rural	74.65	68.41	74.39	76.26	76.75	77.81	9.4	72.1	64.79	72.66	74.03	74.05	75.26	10.47	77.48	72.62	76.52	78.29	79.73	80.91	8.29
Jeollabuk-do	Muju-gun	Rural	75.02	69.09	75.03	76.25	76.32	79.43	10.34	72.83	65.45	73.15	74.5	74.89	78.35	12.9	77.19	73.41	77.28	77.98	77.41	81.43	8.02
Jeollabuk-do	Jangsu-gun	Rural	75.4	69.67	75.67	76.3	77.83	78.26	8.59	72.81	65.72	73.29	74.02	75.91	76.73	11.01	78.08	74.23	77.86	79.07	79.66	79.4	5.17
Jeollabuk-do	Imsil-gun	Rural	74.78	67.75	74.75	76.45	77.81	78.72	10.97	71.95	64.12	71.26	74.95	74.18	76.95	12.83	78	72.33	78.7	77.93	81.8	80.6	8.27
Jeollabuk-do	Sunchang-gun	Rural	73.69	67.67	74.69	74.1	74.9	78.19	10.52	70.73	64.33	72.43	71.18	70.97	76.39	12.06	77.03	72.32	77.03	77.23	78.7	79.91	7.59
Jeollabuk-do	Gochang-gun	Rural	73.89	68.35	73.78	74.84	76.05	78.08	9.73	71.25	65.12	71.1	71.96	73.27	76.72	11.6	76.84	72.24	77.52	77.94	79.15	79.07	6.83
Jeollabuk-do	Buan-gun	Rural	74.96	68.38	74.96	77.07	78.41	77.11	8.73	71.87	64.57	72.58	73.7	75.85	74.21	9.64	78.3	72.91	77.64	80.79	80.82	80.33	7.42
Jeollanam-do	Mokpo-si	Urban	74.35	68.35	74.1	75.82	75.98	78.54	10.19	72.42	65.59	72.03	74.75	74.98	75.34	9.75	76.09	71.57	76	76.47	76.89	79.95	8.38
Jeollanam-do	Yeosu-si	Urban	74.8	70.35	74.11	75.99	76.88	76.72	6.37	72.54	66.65	72.63	73.95	74.74	74.37	7.72	77.01	74.22	75.54	78.19	78.7	78.05	3.83
Jeollanam-do	Suncheon-si	Urban	76.28	70.99	76.61	77.37	78.24	78.41	7.42	74.38	68.4	74.58	75.89	76.57	77.66	9.26	78.09	73.8	78.56	78.66	79.99	79.17	5.37
Jeollanam-do	Naju-si	Urban	73.94	67.12	74.89	75.46	76.46	76.72	9.6	71.47	64.21	72.58	72.55	74.19	75.08	10.87	76.64	70.38	77.58	78.45	79.22	78.35	7.97
Jeollanam-do	Gwangyang-si	Urban	75.26	70.75	74.21	76.59	77.45	78.08	7.33	73.25	67.79	72.54	74.24	75.07	76.36	8.57	77.07	73.62	75.93	78.62	78.26	79.31	5.69
Jeollanam-do	Damyang-gun	Rural	74.81	69.33	75.74	75.71	75.61	78.07	8.74	72.45	66.42	73.01	73.95	74.1	75.14	8.72	77.18	72.95	78.85	77.37	76.72	80.73	7.78
Jeollanam-do	Gokseong-gun	Rural	73.69	66.62	73.74	76.13	76.27	77.31	10.69	70.91	61.97	71.38	74.57	73.08	75.51	13.54	76.83	72.1	76.65	77.35	80.03	79.52	7.42
Jeollanam-do	Gurye-gun	Rural	75.21	68.74	75.48	75.68	78.05	79.22	10.48	71.72	64.43	72.04	72.17	75.87	76.27	11.84	78.65	73.21	79.23	79.54	80.22	81.68	8.47
Jeollanam-do	Goheung-gun	Rural	74.76	66.34	75.09	76.96	77.31	79.37	13.03	70.77	61.25	70.18	73.44	74.07	76.59	15.34	78.95	72.29	80.69	80.53	80.47	81.77	9.48
Jeollanam-do	Boseong-gun	Rural	74.82	67.86	76.01	76.28	76.17	79.19	11.33	71.62	63.47	73.03	73.55	72.86	77.17	13.7	77.99	72.84	78.99	79.12	79.14	80.93	8.09
Jeollanam-do	Hwasun-gun	Rural	73.61	68.28	74.08	73.97	76.29	76.57	8.29	71.41	66.22	71.54	71.53	73.44	75.49	9.27	75.86	70.76	76.79	76.47	79.08	77.97	7.21
Jeollanam-do	Jangheung-gun	Rural	75.2	68.12	75.06	76.54	79.04	79.04	10.92	71.97	64.36	72.48	72.53	76.65	76.24	11.88	78.27	72.33	77.2	80.83	80.98	82.17	9.84
Jeollanam-do	Gangjin-gun	Rural	74.68	67.85	75.44	76.07	77.12	77.79	9.94	71.35	64.17	71.65	73.13	73.69	75.37	11.2	77.97	71.81	79.59	79	80.29	79.92	8.11
Jeollanam-do	Haenam-gun	Rural	73.92	67.65	73.31	76.12	75.99	77.95	10.3	70.79	63.63	70.57	72.98	73.71	74.96	11.33	77.11	72.57	76.41	78.85	78.65	80.46	7.89
Jeollanam-do	Yeongam-gun	Rural	74.75	69.08	76.27	75.63	75.35	78.66	9.58	71.94	66.2	73.14	72.59	72.51	76.13	9.93	77.64	72.58	80.4	78.73	77.49	81.29	8.71
Jeollanam-do	Muan-gun	Rural	74.44	67.95	75.3	74.65	77.87	78.12	10.17	71.71	64.89	71.78	72.39	75.2	76.27	11.38	77.16	71.48	79.44	76.94	80.26	79.49	8.01
Jeollanam-do	Hampyeong-gun	Rural	74.35	67.43	74.36	75.28	78.34	77.93	10.5	71.86	64.48	71.78	73.04	75.45	77.05	12.57	76.84	70.58	77.69	77.72	81.37	78.82	8.24
Jeollanam-do	Yeonggwang-gun	Rural	74.14	67.57	73.66	76.17	76.25	78.3	10.73	72.01	64.59	71.57	74.47	75.9	76.33	11.74	76.23	70.77	76.15	77.67	77.16	80.11	9.34
Jeollanam-do	Jangseong-gun	Rural	75.45	69.12	75.53	76.95	78.44	78.74	9.62	72.68	65.35	73.24	74.33	76.18	76.84	11.49	78.38	73.6	78.53	79.78	80.78	80.55	6.95
Jeollanam-do	Wando-gun	Rural	73.78	65.51	73.86	76.06	76.79	78.14	12.63	71.23	63.5	70.73	73.14	75.32	76.12	12.62	76.35	68.08	77.19	79.51	78.76	79.81	11.73
Jeollanam-do	Jindo-gun	Rural	74.83	68.43	74.82	76.78	77.17	78.61	10.18	71.74	65.34	71.47	73.61	75.61	74.97	9.63	77.67	72	78.14	79.65	78.48	81.64	9.64
Jeollanam-do	Sinan-gun	Rural	73.03	66.14	73.82	74.75	75.01	76.52	10.38	70.42	62.19	71.16	72.88	72.81	74.63	12.44	76.01	71.45	77.04	77.02	78.17	77.96	6.51
Gyeongsangbuk-do	Nam-gu	Metropolitan	74.81	68.92	74.27	76.32	76.93	78.63	9.71	72.4	65.84	72.07	74.49	73.84	76.51	10.67	76.95	72.16	76.93	78.01	78.39	80.15	7.99
Gyeongsangbuk-do	Buk-gu	Metropolitan	76.46	71.79	77.08	75.9	78.94	79.03	7.24	74.21	68.34	75.24	74.18	77.37	77.47	9.13	78.36	75.15	78.65	75.6	80.26	80.43	5.28
Gyeongsangbuk-do	Gyeongju-si	Urban	75.32	71.37	74.93	75.96	76.83	77.95	6.58	73.06	68.33	73.02	73.99	74.93	75.66	7.33	77.49	74.68	76.87	77.59	78.46	79.89	5.21
Gyeongsangbuk-do	Gimcheon-si	Urban	75.1	69.64	75.55	75.77	77.32	78.53	8.89	72.53	66.26	72.79	73.23	75.76	76.2	9.94	77.52	73.32	78.24	78.18	78.41	80.49	7.17
Gyeongsangbuk-do	Andong-si	Urban	74.9	69.32	74.54	75.55	77.43	78.44	9.12	72.22	65.97	71.67	73.47	74.98	76.62	10.65	77.54	73.05	77.37	77.91	79.35	80.24	7.19
Gyeongsangbuk-do	Gumi-si	Urban	75.37	70.58	75.65	75.84	77.18	77.81	7.23	73.23	68.18	73.37	74.48	75.11	75.44	7.26	77.17	72.99	77.56	76.94	78.71	79.57	6.58
Gyeongsangbuk-do	Yeongju-si	Urban	75.21	69.79	74.75	76.23	77.34	79.05	9.26	72.96	67.11	72.31	74.75	75.2	76.69	9.58	77.34	72.42	77.57	77.62	79.39	80.68	8.26
Gyeongsangbuk-do	Yeongcheon-si	Urban	73.45	68.21	73.25	74.37	75.69	76.14	7.93	71.71	66.15	71.16	72.07	75.21	75.35	9.2	75.33	70.49	76.04	76.75	76.53	77.09	6.6
Gyeongsangbuk-do	Sangju-si	Urban	75.87	70.79	76.48	76.44	77.76	78.3	7.51	72.99	67.07	73.44	73.44	75.18	76.38	9.31	78.61	74.91	79.54	78.81	80.24	79.76	4.85
Gyeongsangbuk-do	Mungyeong-si	Urban	75.05	70.63	74.98	75.16	76.53	78.29	7.66	72.44	67.96	71.72	71.97	75.26	76.01	8.05	77.5	73.07	78.44	78.38	77.72	80.35	7.28
Gyeongsangbuk-do	Gyeongsan-si	Urban	75.01	69.95	75.27	76.21	77.09	77.33	7.38	73.06	67.8	73.55	74.07	75.36	74.94	7.14	76.81	72.27	76.81	78.02	78.7	78.83	6.56
Gyeongsangbuk-do	Gunwi-gun	Rural	74.15	67.75	73.61	75.72	75.92	78.76	11.01	71.04	63.49	70.2	73.64	73.74	75.88	12.39	77.7	73.4	77.35	77.69	78.26	82	8.6
Gyeongsangbuk-do	Uiseong-gun	Rural	73.48	67.76	74.47	74.48	75.42	76.26	8.5	71.14	65.17	72.48	71.4	73.6	74.86	9.69	75.96	70.91	76.9	77.67	77.52	76.93	6.02
Gyeongsangbuk-do	Cheongsong-gun	Rural	74.34	67.6	75.42	75.04	77.92	77.22	9.62	71.94	64	72.42	73.26	75.11	77.89	13.89	76.98	72.35	79.72	76.83	80.94	76.75	4.4
Gyeongsangbuk-do	Yeongyang-gun	Rural	73.54	67.8	74.49	74.58	74.88	77.24	9.44	70.87	65.32	71.41	72.63	71.77	74.9	9.58	76.33	70.56	77.76	76.68	78.37	79.88	9.32
Gyeongsangbuk-do	Yeongdeok-gun	Rural	74.79	68.58	73.99	76.79	77.14	78.79	10.21	71.36	64.71	69.76	73.32	75.22	75.62	10.91	77.87	72.54	78.09	79.79	78.78	81.24	8.7
Gyeongsangbuk-do	Cheongdo-gun	Rural	74.5	69.33	74.73	76.1	75.44	77.69	8.36	71.91	65.94	72.55	72.86	74.01	75.27	9.33	77.03	73.03	76.83	79.51	76.87	79.81	6.78
Gyeongsangbuk-do	Goryeong-gun	Rural	74.42	67.56	75.44	76.38	76.47	77.68	10.12	72.66	66.5	72.99	74.51	74.53	76.34	9.84	76.28	68.75	77.87	78.14	78.79	79.33	10.58
Gyeongsangbuk-do	Seongju-gun	Rural	75.55	69.34	75.99	77.84	77.95	77.64	8.3	72.52	65.89	73.16	75.07	74.96	74.55	8.66	78.8	73.29	79.11	80.59	81.25	80.78	7.49
Gyeongsangbuk-do	Chilgok-gun	Rural	74.8	69.64	75.54	75.12	76.72	78.01	8.37	73.11	68.06	74.5	73.24	74.79	76.09	8.03	76.55	71.59	77.06	77	78.52	79.55	7.96
Gyeongsangbuk-do	Yecheon-gun	Rural	73.99	67.62	74.04	74.79	75.92	78.49	10.87	70.82	63.71	70.44	71.61	73.14	76.84	13.13	77.32	72.38	78.07	78.01	78.57	80	7.62
Gyeongsangbuk-do	Bonghwa-gun	Rural	74.73	68.84	74.48	76.36	76.61	78.72	9.88	72.55	65.55	72.51	74.44	75.32	76.62	11.07	77	72.83	76.34	78.11	78.28	81.01	8.18
Gyeongsangbuk-do	Uljin-gun	Rural	74.27	68.5	74.5	75.08	77.08	77.36	8.86	71.07	64.58	72.3	71.36	74.1	74.65	10.07	77.53	72.81	77.03	79.24	80.1	79.33	6.52
Gyeongsangbuk-do	Ulleung-gun	Rural	75.39	71.62	75.69	75.66	76.71	78.15	6.53	73.17	67.85	74.2	73.41	74.93	77.4	9.55	78.2	76.21	80.3	80.32	78.81	78.25	2.04
Gyeongsangnam-do	Changwon-si	Metropolitan	75.15	71.84	75.42	76.94	75.5	76.17	4.33	73.84	70.36	73.22	74.32	74.71	75.93	5.57	76.28	73.42	77.1	78.94	75.83	76.34	2.92
Gyeongsangnam-do	Masan-si	Metropolitan	75.7	70.44	76	76.71	77.01	78.98	8.54	74.05	67.97	74.99	75.01	73.39	77.66	9.69	77.24	72.92	76.89	78.01	78.64	80.06	7.14
Gyeongsangnam-do	Jinju-si	Urban	75.04	69.51	74.92	75.57	76.81	79.38	9.87	72.94	66.09	72.88	73.29	75.52	76.08	9.99	76.81	72.97	76.45	77.33	77.71	80.05	7.08
Gyeongsangnam-do	Jinhae-si	Metropolitan	74.54	69.97	75.18	75.48	75.4	77.1	7.13	73.09	67.61	72.66	73.53	74.35	77.03	9.42	75.89	72.38	77.59	76.63	76.13	77.18	4.8
Gyeongsangnam-do	Tongyeong-si	Urban	74.02	68.04	74.31	74.52	75.9	78.87	10.83	71.57	64.18	72.38	72.42	74.33	77.08	12.9	76.39	72.48	76.11	76.86	77.3	80.27	7.79
Gyeongsangnam-do	Sacheon-si	Urban	74.47	68.12	75.47	75.69	76.45	77.87	9.75	71.43	63.79	73.04	72.94	72.69	76.42	12.63	77.35	73.02	77.83	77.88	79.67	79.14	6.12
Gyeongsangnam-do	Gimhae-si	Urban	74.91	70.31	75.44	75.48	76.99	76.87	6.56	73.12	67.92	72.48	74.23	73.72	75.23	7.31	76.57	72.69	77.15	76.42	78.28	77.97	5.28
Gyeongsangnam-do	Miryang-si	Urban	74.13	68.37	74.5	75.39	76.59	76.73	8.36	71.71	65.21	72.24	73.73	74.57	74.25	9.04	76.44	71.85	76.57	76.94	78.33	78.79	6.94
Gyeongsangnam-do	Geoje-si	Urban	76	72.03	76.51	76.66	77.24	78.03	6	73.95	68.64	74.38	74.53	75.9	77.9	9.26	77.8	75.84	78.56	78.2	78.22	78.21	2.37
Gyeongsangnam-do	Yangsan-si	Urban	75.99	70.63	76.05	77.19	77.88	79.25	8.62	73.93	68.02	74.41	75.75	75.62	77.07	9.05	77.91	73.59	77.58	78.26	79.86	81.02	7.43
Gyeongsangnam-do	Uiryeong-gun	Rural	74.4	67.59	73.74	76.61	77.26	78.3	10.71	71.14	63	69.4	74.96	74.2	76.59	13.59	77.66	72.86	78.5	78.38	80.4	79.48	6.62
Gyeongsangnam-do	Haman-gun	Rural	74.95	69.63	75.18	76.12	76.64	77.82	8.19	72.42	66.79	72.43	73.92	74.17	75.38	8.59	77.3	72.73	77.74	77.98	78.56	80.19	7.46
Gyeongsangnam-do	Changnyeong-gun	Rural	74.55	68.98	75.24	75.06	76.9	77.44	8.46	71.84	65.33	72.51	72.59	74.85	75.88	10.55	77.16	73.24	77.95	77.49	78.62	78.88	5.64
Gyeongsangnam-do	Goseong-gun	Rural	74.3	68.23	74.09	75.34	77.14	77.5	9.27	71.18	64.3	70.21	72.8	74.68	75.56	11.26	77.57	72.93	78.27	77.72	79.81	79.43	6.5
Gyeongsangnam-do	Namhae-gun	Rural	73.43	67.03	73.09	74.56	75.15	78.06	11.03	70.45	64.21	70.89	71.21	72.4	74.82	10.61	76.36	70.15	75.24	78.12	77.74	81.1	10.95
Gyeongsangnam-do	Hadong-gun	Rural	73.6	67.96	73	75.79	76.31	76.63	8.67	70.89	64.41	70.72	72.19	74.26	74.99	10.58	76.41	72.26	75.67	79.1	78.03	78.06	5.8
Gyeongsangnam-do	Sancheong-gun	Rural	73.89	68.31	72.59	75.13	76.78	77.68	9.37	71.72	64.84	70.28	74.49	74.75	75.47	10.63	76.21	72.57	75.26	76.16	78.44	79.53	6.96
Gyeongsangnam-do	Hamyang-gun	Rural	74.47	69.26	74.48	74.9	76.11	78.6	9.34	70.92	65.04	70.8	70.35	72.62	76.06	11.02	77.92	74	77.74	78.57	78.84	80.89	6.89
Gyeongsangnam-do	Geochang-gun	Rural	73.45	67.72	73.7	72.72	76.42	77.23	9.51	70.63	63.64	70.36	71.53	74.04	74.99	11.35	76.17	72.01	77.63	73.25	78.54	79.15	7.14
Gyeongsangnam-do	Hapcheon-gun	Rural	74.06	69.03	73.2	75.25	76.33	77.19	8.16	71.3	65.69	69.74	73.05	74.14	75.04	9.35	76.78	72.78	76.9	77.59	78.12	79.16	6.38
Jeju-do	Jeju-si	Urban	75.93	70.1	75.9	77.27	78.24	79.38	9.28	73.51	67.41	74.44	74.28	75.53	76.76	9.35	77.91	72.9	77.09	79.44	79.88	81.28	8.38
Jeju-do	Seogwipo-si	Urban	75.31	69.24	74.76	77.23	78.12	78.41	9.17	72.55	65.65	72.32	74.12	75.92	76.44	10.79	77.74	72.95	76.88	79.7	79.92	80.23	7.28

## Sheet: Supplementary Table 10
Supplementary Table 10. Life expectancy (LE) by income and gender among 245 districts in Korea, 2008-2014
Provinces	Districts	Urbanity	Men and women combined							Men							Women
			Overall	Income Q1	Income Q2	Income Q3	Income Q4	Income Q5	Inter-quintile income difference (Q5-Q1)	Overall	Income Q1	Income Q2	Income Q3	Income Q4	Income Q5	Inter-quintile income difference (Q5-Q1)	Overall	Income Q1	Income Q2	Income Q3	Income Q4	Income Q5	Inter-quintile income difference (Q5-Q1)
Seoul	Jongno-gu	Metropolitan	82.37	78.29	82.55	82.24	84.07	85.77	7.48	78.77	73.81	78.43	78.78	81.1	83.16	9.35	85.57	82.9	86.54	85.49	86.3	87.6	4.7
Seoul	Jung-gu	Metropolitan	82.4	78.07	81.04	82.99	85.29	85.9	7.83	78.19	72.61	77.28	78.58	82.68	82.97	10.36	86.08	84.48	84.54	87.16	86.57	87.85	3.37
Seoul	Yongsan-gu	Metropolitan	83.03	79.82	81.93	83.3	84.52	86.05	6.23	79.74	75.76	78.93	79.81	81.5	83.21	7.45	85.65	83.53	84.39	86.09	86.82	88.15	4.62
Seoul	Seongdong-gu	Metropolitan	82.12	79.85	81.75	82.35	82.76	84.1	4.25	79.02	76.28	78	79.98	80.23	81.24	4.96	84.68	83.2	85.5	84.27	84.68	86.07	2.87
Seoul	Gwangjin-gu	Metropolitan	82.77	80.44	82.22	83.07	83.68	84.58	4.14	79.66	76.45	79.57	80.15	80.81	81.77	5.32	85.29	84.2	84.37	85.44	85.74	86.78	2.58
Seoul	Dongdaemun-gu	Metropolitan	81.58	78.53	80.62	82.17	83.12	84.01	5.48	78.19	74.34	77.39	78.59	80	81.4	7.06	84.55	82.68	83.6	85.29	85.56	85.93	3.25
Seoul	Jungnang-gu	Metropolitan	81.33	77.59	81.48	81.75	82.89	83.56	5.97	78.01	73.87	77.77	78.65	79.88	80.69	6.82	84.11	81.2	84.72	84.22	85.18	85.68	4.48
Seoul	Seongbuk-gu	Metropolitan	82.31	79.46	81.84	82.57	83.47	84.5	5.04	79.21	75.64	79.29	79.57	80.26	81.86	6.22	84.78	82.97	83.96	84.99	85.8	86.27	3.3
Seoul	Gangbuk-gu	Metropolitan	81.8	78.83	81.34	82.12	82.63	84.59	5.76	78.02	74.49	77.76	78.12	79.26	81.19	6.7	85.05	82.97	84.65	85.55	85.25	87.03	4.06
Seoul	Dobong-gu	Metropolitan	82.43	79.81	82.41	82.73	83.32	84.2	4.39	79.29	76.2	78.96	80.09	80.33	81.28	5.08	85.03	83.2	85.44	84.79	85.47	86.42	3.22
Seoul	Nowon-gu	Metropolitan	82.09	78.11	82.17	82.73	83.5	84.6	6.49	78.77	73.86	79.23	79.41	80.18	82.37	8.51	84.61	82	84.5	85.2	85.81	85.91	3.91
Seoul	Eunpyeong-gu	Metropolitan	82.05	78.77	82	82.22	83.46	84.23	5.46	78.42	73.87	78.64	79.05	80.03	81.33	7.46	85.21	83.64	85.02	84.87	86.41	86.39	2.75
Seoul	Seodaemun-gu	Metropolitan	82.62	80.04	82.34	82.32	83.2	85.79	5.75	79.16	76.1	78.62	79.08	79.86	83.24	7.14	85.47	83.6	85.7	85.07	85.91	87.32	3.72
Seoul	Mapo-gu	Metropolitan	82.94	80.11	82.38	83.38	83.57	85.8	5.69	79.76	76.19	79.02	80.11	80.83	83.66	7.47	85.42	83.6	85.28	85.87	85.53	87.09	3.49
Seoul	Yangcheon-gu	Metropolitan	82.61	80.01	81.93	82.87	83.65	84.97	4.96	79.37	76.01	78.98	79.56	80.96	81.78	5.77	85.11	83.49	84.47	85.37	85.42	87.26	3.77
Seoul	Gangseo-gu	Metropolitan	82	78.27	82.13	82.48	82.92	84.62	6.35	78.64	73.86	78.88	79.52	79.88	81.94	8.08	84.62	82.44	84.64	84.62	85.22	86.31	3.87
Seoul	Guro-gu	Metropolitan	82.39	79.52	82.18	82.76	83.36	84.63	5.11	79.11	75.5	79.73	79.24	79.97	81.58	6.08	85.2	83.51	84.17	85.69	86.27	87.05	3.54
Seoul	Geumcheon-gu	Metropolitan	81.22	78.32	80.97	81.53	81.72	84.08	5.76	77.95	74.11	78.11	78.19	78.9	81.21	7.1	83.95	82.4	83.52	84.34	83.9	85.74	3.34
Seoul	Yeongdeungpo-gu	Metropolitan	82.64	79.66	82.55	82.35	83.52	85.77	6.11	79.36	75.59	79.6	78.88	80.93	82.71	7.12	85.44	83.69	85	85.43	85.4	88.22	4.53
Seoul	Dongjak-gu	Metropolitan	83.24	80.51	82.81	83.45	84.07	85.71	5.2	80.07	76.77	79.79	80.71	80.63	82.97	6.2	85.76	83.89	85.22	85.54	86.76	87.72	3.83
Seoul	Gwanak-gu	Metropolitan	82.11	79.58	81.61	82.12	82.84	84.82	5.24	78.81	75.67	78.09	78.85	80.02	82.13	6.46	84.9	83.33	84.81	84.88	85	86.61	3.28
Seoul	Seocho-gu	Metropolitan	84.4	82.37	84.01	84.24	85.03	86.62	4.25	82.1	79.36	81.42	82.01	83.12	85.03	5.67	85.98	84.78	85.81	85.83	86.22	87.52	2.74
Seoul	Gangnam-gu	Metropolitan	84.28	81.75	83.53	84.77	84.93	86.71	4.96	81.51	78.4	80.85	81.71	82.59	84.56	6.16	86.17	84.36	85.59	86.88	86.26	87.86	3.5
Seoul	Songpa-gu	Metropolitan	83.46	80.95	82.75	83.54	84.57	85.81	4.86	80.4	77.5	79.67	80.27	81.55	83.49	5.99	85.72	83.85	85.17	86.01	86.57	87.26	3.41
Seoul	Gangdong-gu	Metropolitan	82.51	80.36	81.7	83.41	82.89	84.54	4.18	78.86	76.16	78.45	79.28	79.7	81.16	5	85.34	83.95	84.4	86.48	85.24	86.86	2.91
Busan	Jung-gu	Metropolitan	79.82	75.53	80.68	80.08	81.46	82.51	6.98	75.92	71.1	77.34	76.29	77.43	79.35	8.25	83.18	80.45	83.42	83.28	84.49	84.78	4.33
Busan	Seo-gu	Metropolitan	79.48	74.62	79.78	80.77	80.6	82.6	7.98	75.55	69.93	75.61	77.98	77.2	79.12	9.19	82.92	79.83	83.4	83.18	83.37	85.24	5.41
Busan	Dong-gu	Metropolitan	78.86	73.72	79.27	80.18	80.41	81.69	7.97	74.82	68.64	75.13	76.51	77.03	78.29	9.65	82.68	79.26	83.56	83.44	83.23	84.48	5.22
Busan	Yeongdo-gu	Metropolitan	78.85	73.21	79.61	80.12	80.11	82.47	9.26	74.77	68.44	75.17	76.83	76.52	78.99	10.55	82.5	78.59	83.62	82.79	83.04	84.86	6.27
Busan	Busanjin-gu	Metropolitan	79.94	75.71	80.09	80.35	81.42	82.86	7.15	76.41	71.29	76.95	77.05	78.09	79.71	8.42	83.02	80.18	82.95	83.22	84.05	85.11	4.93
Busan	Dongnae-gu	Metropolitan	81.14	78.04	81.19	81.61	82.5	82.69	4.65	77.94	74.29	77.52	78.17	79.94	80.68	6.39	83.8	81.61	84.46	84.46	84.49	84.14	2.53
Busan	Nam-gu	Metropolitan	80.39	77.32	79.95	80.77	81.47	82.78	5.46	77	73.02	76.84	77.65	77.72	80.37	7.35	83.27	81.44	82.66	83.39	84.54	84.57	3.13
Busan	Buk-gu	Metropolitan	80.05	76.55	79.91	80.28	81.6	82.34	5.79	76.54	71.8	76.66	77.2	78.58	79.23	7.43	82.96	81.03	82.85	82.71	83.83	84.59	3.56
Busan	Haeundae-gu	Metropolitan	81.07	77.62	80.84	81.21	82.27	83.84	6.22	78.05	73.59	77.89	78.59	79.46	81.5	7.91	83.44	81.37	83.2	83.21	84.28	85.39	4.02
Busan	Saha-gu	Metropolitan	80.01	75.77	80.38	80.73	81.53	82.34	6.57	76.49	71.74	76.81	77.04	78.19	79.79	8.05	83.05	79.82	83.63	83.83	84.11	84.2	4.38
Busan	Geumjeong-gu	Metropolitan	80.57	76.49	80.98	81	81.61	83.63	7.14	77.42	72.67	78.5	78.01	78.01	81.11	8.44	83.23	80.18	83.09	83.54	84.55	85.36	5.18
Busan	Gangseo-gu	Metropolitan	79.52	74.61	79.48	81.03	81	82.28	7.67	75.94	70.23	76.49	77.05	77.65	79.79	9.56	82.95	79.83	82.23	84.47	84.03	84.48	4.65
Busan	Yeonje-gu	Metropolitan	80.76	77.41	81.02	81.18	81.29	83.4	5.99	77.8	73.93	78.05	78.37	78.68	80.47	6.54	83.3	80.72	83.57	83.55	83.41	85.77	5.05
Busan	Suyeong-gu	Metropolitan	81.38	78.63	80.97	81.77	81.73	84.47	5.84	78.34	74.92	77.78	78.71	79.52	81.67	6.75	83.84	81.94	83.8	84.16	83.4	86.43	4.49
Busan	Sasang-gu	Metropolitan	78.88	74.45	79.2	79.78	80.47	81.28	6.83	75.31	70.07	75.76	76.43	77.16	78.47	8.4	82.15	79.12	82.57	82.68	83.19	83.56	4.44
Busan	Gijang-gun	Rural	79.87	75.8	80.05	81.04	81.52	81.56	5.76	76.06	71.17	76.37	76.96	78.04	78.49	7.32	83.3	80.58	83.62	84.78	84.28	83.87	3.29
Daegu	Jung-gu	Metropolitan	80.84	75.8	80.83	82.02	82.73	84.28	8.48	76.99	71.11	77.27	78.99	79.18	81.12	10.01	84.1	80.92	83.87	84.27	85.26	86.68	5.76
Daegu	Dong-gu	Metropolitan	80.42	76.04	80.95	80.76	82.29	83	6.96	76.91	72.14	77.48	77.45	78.79	79.88	7.74	83.44	79.93	83.93	83.56	85.07	85.23	5.3
Daegu	Seo-gu	Metropolitan	79.3	75.66	79.79	80	80.11	81.44	5.78	75.54	71.42	75.74	76.25	76.58	78.58	7.16	82.63	79.97	83.4	83.2	83.05	83.75	3.78
Daegu	Nam-gu	Metropolitan	80.65	76.18	80.49	81.87	82.09	83.65	7.47	77.21	72.08	77.41	78.81	78.41	80.96	8.88	83.51	80.16	83.12	84.27	85.11	85.32	5.16
Daegu	Buk-gu	Metropolitan	80.77	77.65	80.67	80.79	82.39	82.78	5.13	77.25	73.18	77.26	77.46	79.28	79.89	6.71	83.74	82.04	83.7	83.52	84.7	84.89	2.85
Daegu	Suseong-gu	Metropolitan	82.02	78.53	82.17	82.36	83.07	84.31	5.78	79.07	75.15	79.04	79.23	80.42	82.1	6.95	84.34	81.53	84.62	84.95	84.98	85.74	4.21
Daegu	Dalseo-gu	Metropolitan	80.86	77.46	81.03	81.16	81.73	83.36	5.9	77.63	73.35	77.61	78.16	79.02	80.81	7.46	83.45	81.31	83.82	83.49	83.72	85.08	3.77
Daegu	Dalseong-gun	Rural	79.77	75.88	80.25	80.07	80.72	82.81	6.93	76.13	71.95	77.15	76.89	76.94	78.59	6.64	82.97	79.98	82.89	82.69	84	86.25	6.27
Incheon	Jung-gu	Metropolitan	80.73	76.72	80.69	81.14	81.9	83.72	7	77.3	72.61	77.3	77.88	79.68	80.11	7.5	83.7	80.91	83.72	83.89	83.97	86.57	5.66
Incheon	Dong-gu	Metropolitan	80.13	75.73	79.95	82.16	81.81	81.84	6.11	76.32	70.91	77.32	77.3	79.23	78.13	7.22	83.47	80.87	82.26	86.46	83.65	84.76	3.89
Incheon	Nam-gu	Metropolitan	80.77	77.79	80.13	81.06	82	83.36	5.57	77.16	73.65	76.69	77.42	78.35	80.32	6.67	83.89	81.84	83.22	84.17	84.97	85.52	3.68
Incheon	Yeonsu-gu	Metropolitan	81.43	77.92	81.6	81.71	82.49	83.76	5.84	78.18	73.72	78.46	78.61	79.53	81.13	7.41	83.98	81.82	84.12	84.01	84.64	85.49	3.67
Incheon	Namdong-gu	Metropolitan	80.88	77.52	81.1	81.27	81.68	83.19	5.67	77.32	73.37	77.95	77.6	78.54	79.62	6.25	83.84	81.42	83.66	84.28	84.1	86.14	4.72
Incheon	Bupyeong-gu	Metropolitan	80.89	77.61	81.14	81.29	81.77	83.07	5.46	77.57	73.46	77.7	78.47	78.4	80.51	7.05	83.7	81.67	84.13	83.57	84.4	84.93	3.26
Incheon	Gyeyang-gu	Metropolitan	80.75	78.11	80.36	80.7	81.78	83.17	5.06	77.61	74.65	76.84	77.98	78.95	80.25	5.6	83.35	81.49	83.65	82.82	83.96	85.24	3.75
Incheon	Seo-gu	Metropolitan	80.55	76.89	80.87	81.05	81.89	82.53	5.64	77.13	72.97	77.49	77.55	78.6	79.8	6.83	83.36	80.7	83.81	83.91	84.14	84.49	3.79
Incheon	Ganghwa-gun	Rura	80.64	76.09	81.23	82	82.69	81.93	5.84	76.79	71.48	77.45	78.31	78.49	79.13	7.65	84.28	81.18	85.34	85.1	86.39	84.35	3.17
Incheon	Ongjin-gun	Rural	80.38	76.72	80.14	80.83	81.63	83.5	6.78	75.73	70.45	75.33	77.7	76.37	80	9.55	85.31	84.85	84.97	83.89	87.67	86.22	1.37
Gwangju	Dong-gu	Metropolitan	80.51	75.82	79.84	81.3	81.96	85.87	10.05	76.89	71.9	76.55	77.59	78.69	81.62	9.72	84.11	80.23	82.98	84.96	85	90.24	10.01
Gwangju	Seo-gu	Metropolitan	81.27	77.57	81.54	81.78	82.26	83.82	6.25	78.19	74.06	78.26	78.84	79.18	81.4	7.34	83.75	80.86	84.06	84.11	84.66	85.54	4.68
Gwangju	Nam-gu	Metropolitan	81.03	77	81.51	81.29	82.42	83.79	6.79	77.42	72.77	78.28	77.64	79.1	80.43	7.66	84.04	81	84.21	84.5	84.93	86.25	5.25
Gwangju	Buk-gu	Metropolitan	80.96	77.33	80.97	81.82	82.29	82.95	5.62	77.91	73.65	78.06	78.78	79.51	80.29	6.64	83.45	80.74	83.46	84.19	84.35	84.87	4.13
Gwangju	Gwangsan-gu	Metropolitan	80.4	76.62	80.7	81.03	81.48	82.72	6.1	76.3	71.84	77.04	77.1	77.33	79.14	7.3	83.92	81.56	83.82	84.25	84.77	85.35	3.79
Daejeon	Dong-gu	Metropolitan	80.37	75.9	80.32	81.38	81.55	83.61	7.71	77	71.69	76.88	78.15	78.98	80.51	8.82	83.4	80.35	83.52	84.14	83.56	86.29	5.94
Daejeon	Jung-gu	Metropolitan	81.46	77.25	81.57	81.82	82.51	85.2	7.95	77.84	72.74	78.26	78.47	78.99	82.49	9.75	84.78	82.22	84.6	84.75	85.64	87	4.78
Daejeon	Seo-gu	Metropolitan	81.85	78.79	81.98	82	83.11	83.61	4.82	78.79	75.11	79.24	78.9	79.86	81.43	6.32	84.29	82.2	84.1	84.51	85.67	85.08	2.88
Daejeon	Yuseong-gu	Metropolitan	81.86	79.63	82.06	81.92	82.53	83.3	3.67	78.87	76.41	78.98	78.66	79.56	81.15	4.74	84.26	82.6	84.49	84.76	84.79	84.77	2.17
Daejeon	Daedeok-gu	Metropolitan	80.57	76.87	80.47	80.85	82.43	82.67	5.8	76.99	72.31	77.47	77.5	79.75	78.91	6.6	83.76	81.72	83.09	83.73	84.31	86.6	4.88
Ulsan	Jung-gu	Metropolitan	79.79	76.17	79.87	80.38	80.68	82.24	6.07	76.65	72.72	76.9	77.09	77.61	79.43	6.71	82.45	79.66	82.4	83.14	83.05	84.28	4.62
Ulsan	Nam-gu	Metropolitan	80.37	77.87	80.22	80.83	81.36	81.77	3.9	77.1	74.09	76.67	77.51	78.06	79.84	5.75	83.1	81.54	83.33	83.59	83.92	83.26	1.72
Ulsan	Dong-gu	Metropolitan	79.82	77.95	79.95	80.39	80.38	80.54	2.59	76.71	74.23	77.11	77.64	77.31	77.61	3.38	82.31	81.55	82.33	82.26	82.91	82.57	1.02
Ulsan	Buk-gu	Metropolitan	79.85	77.54	80.31	80.94	79.98	80.76	3.22	76.63	74.08	77.11	77.32	77.25	77.68	3.6	82.44	80.82	83.01	83.59	82.02	83.08	2.26
Ulsan	Ulju-gun	Rural	79.76	75.98	80.52	80.06	80.8	81.97	5.99	76.21	72	76.79	76.78	77.81	78.15	6.15	82.88	80.1	83.7	82.87	83.22	85.11	5.01
Sejong	Sejong	Metropolitan	80.07	74.31	80.23	82.34	81.42	83.37	9.06	75.66	69.2	75.77	78.75	76.95	79.68	10.48	84.58	80.33	85.55	85.36	85.56	86.94	6.61
Gyeonggi-do	Jangan-gu	Metropolitan	81.24	78.66	80.84	81.01	82.27	83.92	5.26	77.95	74.72	78.04	77.63	78.95	81.07	6.35	83.97	82.29	83.3	83.78	84.81	86.01	3.72
Gyeonggi-do	Gwonseon-gu	Metropolitan	80.75	78.16	80.25	80.99	81.53	83.28	5.12	77.34	74.25	77.23	77.43	78.33	79.93	5.68	83.68	82.08	82.89	84.05	83.92	85.85	3.77
Gyeonggi-do	Paldal-gu	Metropolitan	80.79	77.58	80.61	81.35	81.52	83.23	5.65	77.37	73.26	77	78.06	78.64	80.91	7.65	83.7	81.78	84.03	84.18	83.73	84.91	3.13
Gyeonggi-do	Yeongtong-gu	Metropolitan	82.4	80.81	83.22	81.58	83.23	83.56	2.75	78.97	77.3	79.87	78.3	78.95	80.68	3.38	84.77	83.66	85.46	83.69	86.26	85.53	1.87
Gyeonggi-do	Sujeong-gu	Metropolitan	80.76	77.36	81.13	81.18	81.4	83.26	5.9	77.06	72.43	77.78	78.1	77.98	80.28	7.85	83.91	82.28	84.08	83.67	84.13	85.54	3.26
Gyeonggi-do	Jungwon-gu	Metropolitan	80.63	77.84	80.53	81.21	81.6	82.26	4.42	77.16	73.15	77.52	78.45	77.54	79.85	6.7	83.53	82.38	83.24	83.43	84.66	83.97	1.59
Gyeonggi-do	Bundang-gu	Metropolitan	84.21	81.71	83.94	84.7	84.53	86.49	4.78	81.72	78.92	81.43	81.94	82.15	84.8	5.88	86.05	84.09	85.88	86.63	86.32	87.43	3.34
Gyeonggi-do	Uijeongbu-si	Urban	80.9	77.62	80.79	81.48	81.8	83.2	5.58	77.44	73.36	77.51	77.83	78.81	80.6	7.24	83.99	82	83.89	84.59	84.28	85.23	3.23
Gyeonggi-do	Manan-gu	Metropolitan	81.6	78.09	81.67	82.04	82.43	84.46	6.37	78.37	74.09	78.96	78.74	79.6	81.28	7.19	84.31	82.16	83.99	84.79	84.47	86.64	4.48
Gyeonggi-do	Dongan-gu	Metropolitan	83.28	81.11	82.49	82.78	85.64	85.41	4.3	79.73	77.29	79.2	79.21	81.45	82.23	4.94	85.96	84.31	85.2	85.47	88.47	87.62	3.31
Gyeonggi-do	Wonmi-gu	Metropolitan	81.63	78.72	81.4	82.4	81.81	84.14	5.42	78.23	74.63	78.29	78.54	78.59	81.75	7.12	84.35	82.53	83.92	85.49	84.27	85.71	3.18
Gyeonggi-do	Sosa-gu	Metropolitan	81.69	79.07	82.34	81.87	82.21	83.16	4.09	78.11	74.7	78.35	79.5	78.3	80.31	5.61	84.74	83.45	85.9	83.83	85.52	85.25	1.8
Gyeonggi-do	Ojeong-gu	Metropolitan	80.38	78.73	80.32	80.04	80.81	82.19	3.46	77	74.25	77.16	76.67	77.76	79.49	5.24	83.21	83.06	83.09	82.87	83.12	84.08	1.02
Gyeonggi-do	Gwangmyeong-si	Urban	81.6	79.07	81.4	81.54	82.89	83.56	4.49	78.19	75.02	78.26	78.04	79.77	80.49	5.47	84.32	82.89	83.97	84.28	85.06	85.54	2.65
Gyeonggi-do	Pyeongtaek-si	Urban	80.53	76.72	81.06	81.11	81.36	82.86	6.14	77.12	73.16	77.53	77.29	78.14	80.19	7.03	83.56	80.34	84.3	84.41	84.07	84.9	4.56
Gyeonggi-do	Dongducheon-si	Urban	78.99	72.76	80.41	80.98	80.52	82.42	9.66	75.44	68.77	76.21	78.06	77.47	79.28	10.51	82.51	77.4	84.69	83.43	83.32	85.39	7.99
Gyeonggi-do	Sangnok-gu	Metropolitan	81.25	78.22	81.19	81.28	81.77	84.29	6.07	77.66	74.16	77.74	77.67	78.08	81.45	7.29	84.37	82.15	84.5	84.45	84.85	86.03	3.88
Gyeonggi-do	Danwon-gu	Metropolitan	80.39	76.89	80.56	80.9	81.02	83.26	6.37	77.3	73	77.72	78.12	77.87	80.78	7.78	83.11	80.7	83.31	83.33	83.62	84.92	4.22
Gyeonggi-do	Deogyang-gu	Metropolitan	81.46	78.64	80.96	81.94	82.42	83.68	5.04	78.12	75.06	77.8	78.36	79.2	80.5	5.44	84.37	82.16	83.75	85.03	85.12	86.27	4.11
Gyeonggi-do	Ilsandong-gu	Metropolitan	82.55	80.19	82.21	82.7	84.13	83.81	3.62	79.95	77.42	80.01	79.25	81.79	81.89	4.47	84.61	82.71	84	86	85.59	85.24	2.53
Gyeonggi-do	Ilsanseo-gu	Metropolitan	82.92	79.9	83.44	82.78	84.34	84.76	4.86	79.98	76.72	80.68	79.42	81.09	82.8	6.08	85.37	82.85	85.57	86.05	86.75	86.21	3.36
Gyeonggi-do	Gwacheon-si	Urban	85.88	84.55	83.95	86.51	86.45	88.38	3.83	82.6	80.92	80.88	83.44	82.89	85.42	4.5	87.81	87.08	85.84	88.18	88.65	89.76	2.68
Gyeonggi-do	Guri-si	Urban	81.26	78.1	81.26	81.67	82.35	83.37	5.27	78.04	74.27	77.83	79.01	79.43	80.56	6.29	83.98	81.85	84.58	83.76	84.61	85.31	3.46
Gyeonggi-do	Namyangju-si	Urban	81.04	78.5	80.64	81.08	82.27	83.04	4.54	78	75.08	77.77	77.96	78.93	80.65	5.57	83.66	81.8	83.14	83.69	85.3	84.85	3.05
Gyeonggi-do	Osan-si	Urban	80.84	77.79	81	81.41	81.48	82.76	4.97	77.64	73.53	78.11	78.95	78.46	79.96	6.43	83.55	82.02	83.48	83.58	84.05	84.79	2.77
Gyeonggi-do	Siheung-si	Urban	80.34	77.39	80.67	80.82	81.13	82.07	4.68	77.07	73.91	77.1	77.29	78.17	79.4	5.49	83.24	81.03	83.91	83.94	83.57	84.03	3
Gyeonggi-do	Gunpo-si	Urban	82.62	79.85	81.99	83.01	83.94	84.83	4.98	79.89	76.14	79.09	81.01	81.7	82.69	6.55	84.82	83.52	84.51	84.56	85.45	86.19	2.67
Gyeonggi-do	Uiwang-si	Urban	82.42	79.81	82.04	82.54	83.41	84.58	4.77	79.34	75.91	79.07	79.03	80.75	82.67	6.76	84.98	83.46	84.62	85.85	85.32	85.94	2.48
Gyeonggi-do	Hanam-si	Urban	81.39	78.53	80.35	82.05	82.52	84.13	5.6	78.33	74.1	77.43	79.06	81.14	81.84	7.74	83.84	82.86	83.05	84.29	83.74	85.48	2.62
Gyeonggi-do	Cheoin-gu	Metropolitan	80.39	76.71	80.2	80.89	81.59	83.19	6.48	77.45	73.71	77.04	77.27	79.31	80.77	7.06	83.05	79.82	83.14	84.13	83.43	85.18	5.36
Gyeonggi-do	Giheung-gu	Metropolitan	83.39	80.97	83.02	83.38	84.37	85.78	4.81	80.72	77.43	80.21	80.86	81.8	84.34	6.91	85.51	84.25	85.31	85.21	86.41	86.81	2.56
Gyeonggi-do	Suji-gu	Metropolitan	84.69	83.18	83.89	84.35	86.04	86.47	3.29	82.27	80.71	81.61	81.33	84.35	84.18	3.47	86.59	85.24	85.79	86.99	86.99	88.29	3.05
Gyeonggi-do	Paju-si	Urban	80.86	77.08	80.86	81.28	82.29	83.49	6.41	77.52	73.52	77.67	77.89	78.63	80.88	7.36	83.9	80.69	83.88	84.36	85.48	85.54	4.85
Gyeonggi-do	Icheon-si	Urban	80.43	76.74	80.16	80.66	81.96	83.59	6.85	77.03	73.06	76.88	77.05	78.41	81.29	8.23	83.56	80.56	83.3	83.97	85.14	85.52	4.96
Gyeonggi-do	Anseong-si	Urban	80.11	76.19	80.7	80.21	82.07	82.18	5.99	76.5	72.15	77.22	76.65	77.69	79.51	7.36	83.43	80.36	84	83.49	85.87	84.37	4.01
Gyeonggi-do	Gimpo-si	Urban	82.12	79.35	81.89	82.47	82.78	84.47	5.12	78.87	75.66	78.27	79	79.89	82.51	6.85	84.87	82.99	85.22	85.3	85.05	85.83	2.84
Gyeonggi-do	Hwaseongsi	Urban	81.47	78.91	81.78	81.72	82.06	83.05	4.14	78.03	74.77	78.42	78.02	78.74	80.6	5.83	84.45	83.07	84.74	84.97	84.69	84.82	1.75
Gyeonggi-do	Gwangju-si	Urban	80.84	77.65	81.03	80.87	81.55	83.62	5.97	77.88	74.13	78.02	78.31	78.79	81.01	6.88	83.52	81.33	83.94	83.22	83.93	85.6	4.27
Gyeonggi-do	Yangju-si	Urban	79.92	76	80.13	80.27	81.17	82.68	6.68	76.87	72.07	76.9	77.42	78.72	80.18	8.11	82.77	80.2	83.27	82.86	83.24	84.69	4.49
Gyeonggi-do	Pocheon-si	Urban	79	74.2	79.62	79.88	79.92	82.17	7.97	75.62	70.43	76.53	76.34	76.38	79.46	9.03	82.44	78.56	82.72	83.5	83.42	84.62	6.06
Gyeonggi-do	Yeoju-gun	Urban	79.87	75.25	79.92	80.53	81.61	82.57	7.32	76.05	70.73	76.27	77.01	78.25	78.93	8.2	83.44	79.98	83.55	83.57	84.57	86.06	6.08
Gyeonggi-do	Yeoncheon-gun	Rural	79.53	73.89	79.98	80.17	81.26	84.07	10.18	75.48	69.25	75.26	75.34	78.14	82.27	13.02	83.77	79.46	86.48	86.1	84.03	85.42	5.96
Gyeonggi-do	Gapyeong-gun	Rural	78.72	71.24	80.18	80.15	81.92	82.56	11.32	75.08	67.2	76.92	77.04	78.08	79.14	11.94	82.42	76.34	83.31	83.03	85.61	85.91	9.57
Gyeonggi-do	Yangpyeong-gun	Rural	80.38	76.01	80.35	81.65	81.92	82.94	6.93	76.85	71.67	77.05	78.32	78.93	79.74	8.07	83.6	80.52	83.61	84.38	84.31	85.75	5.23
Gangwon-do	Chuncheon-si	Urban	81.17	76.41	81.95	81.99	82.6	83.61	7.2	77.72	72.24	78.61	78.79	78.87	81.27	9.03	84.03	80.47	84.6	84.58	85.73	85.28	4.81
Gangwon-do	Wonju-si	Urban	80.69	76.88	80.49	81.45	82.16	83.05	6.17	77.12	72.26	76.98	78.31	78.79	80.27	8.01	83.72	81.35	83.75	83.97	84.87	85.1	3.75
Gangwon-do	Gangneung-si	Urban	80.53	75.6	80.23	81.59	82.04	84.12	8.52	76.25	70.55	75.88	77.63	78.49	80.06	9.51	84.19	80.65	84.51	84.91	84.67	86.96	6.31
Gangwon-do	Donghae-si	Urban	79.24	74.42	78.95	79.95	81.43	82.3	7.88	75.11	69.07	74.78	76.33	78.62	78.41	9.34	82.98	80.18	83.2	82.91	83.44	85.42	5.24
Gangwon-do	Taebaek-si	Urban	78.54	74.09	79.64	78.87	80.92	79.96	5.87	73.94	68.35	74.77	75.15	76.32	75.9	7.55	83.17	80.97	84.69	82.37	85.84	83.62	2.65
Gangwon-do	Sokcho-si	Urban	81.06	74.12	82.62	82.85	82.97	85.25	11.13	76.46	69.4	77.11	78.65	79.58	80.41	11.01	84.64	78.84	87.25	85.8	85.38	88.82	9.98
Gangwon-do	Samcheok-si	Urban	79.89	75.16	80.19	81.09	80.17	84.2	9.04	75.37	69.66	76.82	77.14	75.87	79.13	9.47	84	81.3	83.25	84.35	84.13	88.1	6.8
Gangwon-do	Hongcheon-gun	Rural	79.23	73.9	78.64	80.88	81.34	82.24	8.34	75.05	68.54	74.53	77.61	77.36	79.07	10.53	83.44	80.38	83.23	83.87	84.86	85.07	4.69
Gangwon-do	Hoengseong-gun	Rural	80.14	75.49	80.39	80.79	81.75	83.15	7.66	76.01	70.05	77.02	77.06	77.89	79.72	9.67	84.04	82.41	83.46	84.25	85.09	85.63	3.22
Gangwon-do	Yeongwol-gun	Rural	78.35	73.94	78.68	80.15	79.66	80.43	6.49	74.5	69.56	74.94	75.97	76.66	76.95	7.39	82.1	78.93	82.63	83.9	82.35	83.72	4.79
Gangwon-do	Pyeongchang-gun	Rural	79.95	75.41	80.77	80.36	81.42	82.62	7.21	75.75	70.06	77.55	75.92	77.59	79.63	9.57	83.75	81.06	84.26	84.46	84.5	84.93	3.87
Gangwon-do	Jeongseon-gun	Rural	79.19	75.58	78.62	79.99	79.98	82.73	7.15	75.16	71.54	73.82	76.22	76.71	78.86	7.32	83	79.89	83.81	83.49	82.81	85.8	5.91
Gangwon-do	Cheorwon-gun	Rural	78.77	71.06	78.87	82.29	82.01	81.64	10.58	74.44	65.62	74.56	78.53	77.77	79.41	13.79	82.99	78.41	83.21	85.23	85.61	83.08	4.67
Gangwon-do	Hwacheon-gun	Rural	78.71	70.86	79.84	80.9	81.82	82.08	11.22	74.04	64.09	75.24	77.78	77.07	79.94	15.85	83.56	79.77	85.62	83.85	86	83.77	4
Gangwon-do	Yanggu-gun	Rural	79.74	74.39	80.64	81.91	79.93	83.91	9.52	76.19	70.55	78.94	77.94	75.97	81.01	10.46	82.85	78.25	82.97	85.36	83.36	85.72	7.47
Gangwon-do	Inje-gun	Rural	79.5	74.13	79.62	80.13	80.91	84.33	10.2	75.05	69.44	75.92	75.62	76.65	79.03	9.59	83.88	79.7	83.75	85.03	84.66	88.86	9.16
Gangwon-do	Goseong-gun	Rural	78.94	72.65	79.18	79.91	81.67	83.38	10.73	73.74	66.46	75.34	73.76	76.51	79.61	13.15	83.94	80.36	82.3	85.68	85.98	86.65	6.29
Gangwon-do	Yangyang-gun	Rural	79.78	73.16	79.72	84.75	83.16	81.92	8.76	75.29	67.8	76.06	80.09	78.51	78.42	10.62	83.99	79.77	83.01	87.75	86.79	85.02	5.25
Chungcheongbuk-do	Cheongju-si	Metropolitan	80.65	77.29	80.54	80.93	81.66	83.26	5.97	77.02	73.13	76.88	77.56	78.15	80.05	6.92	83.66	81.26	83.78	83.63	84.43	85.44	4.18
Chungcheongbuk-do	Chungju-si	Urban	79.81	74.95	80.5	80.37	81.18	82.96	8.01	76.05	70.2	76.43	76.86	78.1	80.1	9.9	83.25	80.18	84.14	83.47	83.72	85.19	5.01
Chungcheongbuk-do	Jecheon-si	Urban	79.42	74.38	79.82	79.82	81.97	82.46	8.08	75.82	70.22	75.9	76.8	78.52	78.91	8.69	82.79	78.85	83.68	82.51	84.96	85.9	7.05
Chungcheongbuk-do	Boeun-gun	Rural	79.32	74.22	80.28	79.11	81.16	82.81	8.59	75.15	69.44	75.85	74.86	77.27	79.99	10.55	83.52	79.79	84.75	83.73	84.68	85.08	5.29
Chungcheongbuk-do	Okcheon-gun	Rural	79.04	73.67	79.78	79.81	80.46	82.85	9.18	74.88	69.09	75.74	75.8	76.62	78.58	9.49	83.34	78.92	84.18	83.93	84.24	86.95	8.03
Chungcheongbuk-do	Yeongdong-gun	Rural	79.26	73.82	80.14	80.09	81.46	81.68	7.86	75.64	69.53	76.63	77.06	78.13	77.98	8.45	82.66	78.54	83.37	82.72	84.48	84.9	6.36
Chungcheongbuk-do	Jincheon-gun	Rural	79.23	74.47	79.5	79.75	81.12	82.46	7.99	75.7	71.34	75.1	75.49	78.74	79.09	7.75	82.59	78.09	84.24	84.06	82.84	85.36	7.27
Chungcheongbuk-do	Goesan-gun	Rural	79.5	75.66	79.5	80.58	80.27	81.87	6.21	75.81	71.42	75.99	76.54	77.58	78.05	6.63	82.93	80.14	83.07	84.32	82.49	84.99	4.85
Chungcheongbuk-do	Eumseong-gun	Rural	79.3	73.94	79.86	81.18	81.45	81.05	7.11	75.4	69.14	76.53	77.28	77.46	78.07	8.93	83.18	79.67	83.08	84.97	84.94	83.93	4.26
Chungcheongbuk-do	Danyang-gun	Rural	78.42	71.69	79.45	80.05	80.7	81.67	9.98	74.34	66.67	75.44	76.97	76.38	78.21	11.54	82.9	78.19	83.9	83.14	84.99	85.36	7.17
Chungcheongbuk-do	Jeungpyeong-gun	Rural	78.55	73.34	79.78	79.99	79.08	81.5	8.16	74.65	68.67	76.06	76.56	75.48	77.72	9.05	82.52	78.68	84.02	83.26	82.55	85.1	6.42
Chungcheongnam-do	Cheonan-si	Metropolitan	81.26	77.84	81.03	81.94	82.13	83.89	6.05	77.62	74.1	77.49	78.18	78.44	80.38	6.28	84.5	81.59	84.15	85.04	85.33	86.89	5.3
Chungcheongnam-do	Gongju-si	Urban	80.17	75.33	80.64	81.48	81.82	82.13	6.8	76.37	70.55	77.04	78.19	78.08	78.97	8.42	83.87	80.77	84.19	84.45	84.93	85.06	4.29
Chungcheongnam-do	Boryeong-si	Urban	80.13	75.56	80.68	81.2	81.83	82	6.44	75.85	70.64	76.55	77.46	77.27	78.31	7.67	84.26	80.89	84.87	84.51	85.83	85.6	4.71
Chungcheongnam-do	Asan-si	Urban	80.69	76.42	81.1	81.26	81.99	83.43	7.01	76.88	71.87	77.35	77.76	78.24	80.58	8.71	84.22	81.5	84.65	84.35	85.26	85.56	4.06
Chungcheongnam-do	Seosan-si	Urban	81.32	77.04	82.26	82.4	82.88	82.71	5.67	77.33	72.54	78.04	78.7	78.55	79.82	7.28	84.99	81.86	86.2	85.41	86.85	85.09	3.23
Chungcheongnam-do	Nonsan-si	Urban	79.73	74.28	80.07	81.77	80.94	82.64	8.36	75.69	69.73	76.22	77.81	76.95	79.08	9.35	83.72	79.44	83.9	85.51	84.66	85.8	6.36
Chungcheongnam-do	Gyeryong-si	Urban	82.51	79.11	84.41	82.31	83.76	83.74	4.63	78.85	74.96	79.75	79.51	78.87	81.87	6.91	85.58	83.26	89.87	84.56	87.32	85.04	1.78
Chungcheongnam-do	Dangjin-si	Rural	81.16	77.28	81.66	81.66	82.5	83.2	5.92	77.4	73.32	77.82	78.23	78.49	79.77	6.45	84.78	81.5	85.56	84.61	86.4	86.36	4.86
Chungcheongnam-do	Geumsan-gun	Rural	79.34	74.22	79.72	79.81	81.83	82.23	8.01	75.66	69.88	76.14	76.07	78.26	79.17	9.29	83.01	79.14	83.65	83.74	85.19	84.78	5.64
Chungcheongnam-do	Buyeo-gun	Rural	79.82	75.34	80.06	80.85	81.98	81.54	6.2	75.56	70.5	75.6	76.61	77.65	78.38	7.88	84.28	80.97	84.76	85	86.64	84.59	3.62
Chungcheongnam-do	Seocheon-gun	Rural	80.12	74.53	80.77	80.5	82.73	83.11	8.58	75.87	69.44	76.44	76.67	79.13	79.02	9.58	84.3	80.19	85.31	83.97	85.88	87.36	7.17
Chungcheongnam-do	Cheongyang-gun	Rural	79.56	75.05	79.58	79.29	81.34	83.23	8.18	75.55	70.26	75.75	75.98	76.91	79.71	9.45	83.57	80.38	83.45	82.69	85.8	86.24	5.86
Chungcheongnam-do	Hongseong-gun	Rural	80.37	75.56	81.38	80.79	82.95	82.43	6.87	76.51	70.67	77.85	76.95	78.73	80.29	9.62	84.06	81.31	84.4	84.44	86.78	84	2.69
Chungcheongnam-do	Yesan-gun	Rural	79.82	75.31	80.3	80.82	81.18	82.16	6.85	75.95	70.61	76.82	76.87	77.78	78.78	8.17	83.78	80.91	83.57	84.84	84.62	85.42	4.51
Chungcheongnam-do	Taean-gun	Urban	79.82	75.68	80.43	80.25	81.5	82.06	6.38	75.84	72.02	75.92	75.94	77.14	78.93	6.91	83.56	79.52	85.29	84.37	85.85	84.51	4.99
Jeollabuk-do	Jeonju-si	Metropolitan	81.4	77.86	81.21	82.17	82.51	83.75	5.89	78.04	73.79	77.99	78.89	79.29	80.94	7.15	84.22	81.76	83.96	84.83	85.05	85.89	4.13
Jeollabuk-do	Gunsan-si	Urban	80.14	75.34	80.82	80.7	81.79	82.73	7.39	76.38	70.64	77.31	77.06	78.35	79.91	9.27	83.44	80.47	83.75	83.85	84.46	84.84	4.37
Jeollabuk-do	Iksan-si	Urban	80.33	75.69	80.68	81.42	81.52	82.96	7.27	76.61	71.25	76.83	77.83	77.95	80.28	9.03	83.6	80.24	84.24	84.42	84.48	84.86	4.62
Jeollabuk-do	Jeongeup-si	Urban	79.6	73.32	80.56	81.33	81.43	82.66	9.34	75.57	69.04	76.59	77.03	77.65	79.17	10.13	83.37	78	84.42	85.17	84.68	85.54	7.54
Jeollabuk-do	Namwon-si	Urban	80.36	75	81.36	81.83	82.18	82.23	7.23	76.25	70.43	77.58	77.75	78.38	78.32	7.89	84.18	79.75	85.13	85.37	85.24	85.81	6.06
Jeollabuk-do	Gimje-si	Urban	79.88	73.04	81.16	81.41	82.33	83.45	10.41	75.69	68.61	77.81	76.73	78.56	79.01	10.4	83.88	77.98	84.3	85.87	85.53	87.65	9.67
Jeollabuk-do	Wanju-gun	Rural	79.37	72.79	80.36	80.93	82.33	82.02	9.23	75.67	68.55	76.38	77.24	78.57	79.49	10.94	82.9	77.68	84.45	84.31	85.28	83.89	6.21
Jeollabuk-do	Jinan-gun	Rural	79.35	73.88	79.72	81.19	81.24	81.37	7.49	75.03	68.92	75.22	77.96	76.88	77.06	8.14	83.79	79.61	84.54	84.01	85.66	85.99	6.38
Jeollabuk-do	Muju-gun	Rural	80.36	74.66	80.87	81.5	81.82	84.22	9.56	76.36	69.93	77.2	77.52	78.69	80.31	10.38	84.07	80.05	84.63	84.94	84.17	88.9	8.85
Jeollabuk-do	Jangsu-gun	Rural	79.78	74.87	80.3	80.66	81.5	82.44	7.57	75.93	70.12	76.44	77.16	78.36	78.76	8.64	83.54	80.31	83.54	84.38	84.29	85.83	5.52
Jeollabuk-do	Imsil-gun	Rural	79.57	73.5	79.89	81.31	82.44	82.3	8.8	75.37	68.84	75.13	78.03	77.37	78.93	10.09	83.96	79.22	85.15	84.26	87.63	85.28	6.06
Jeollabuk-do	Sunchang-gun	Rural	78.93	73.52	80.19	79.4	80.35	82.34	8.82	74.42	68.23	76.6	74.62	75.44	79.18	10.95	83.7	80.4	83.8	84.44	85.1	85.09	4.69
Jeollabuk-do	Gochang-gun	Rural	79.6	74.05	80.01	80.24	81.95	83.37	9.32	74.98	69.34	75	75.16	77.32	79.82	10.48	84.24	79.45	86.04	85.32	86.23	85.93	6.48
Jeollabuk-do	Buan-gun	Rural	79.38	73.96	79.61	81.37	82.13	80.93	6.97	74.72	68.41	75.83	76.56	77.93	76.32	7.91	84.1	80.32	83.47	86.48	85.74	85.72	5.4
Jeollanam-do	Mokpo-si	Urban	79.47	74.8	79.81	80.79	80.78	82.07	7.27	75.62	69.84	76.11	77.59	77.53	78.82	8.98	82.83	80.08	83.07	83.35	83.4	84.67	4.59
Jeollanam-do	Yeosu-si	Urban	80.27	76.38	80.34	80.91	81.84	82.19	5.81	75.87	71.1	76.11	76.44	77.76	78.6	7.5	84.25	81.79	84.29	85.07	85.24	85.07	3.28
Jeollanam-do	Suncheon-si	Urban	80.89	76.51	81.52	81.54	82.31	83.14	6.63	76.93	71.87	77.24	78.22	78.42	79.78	7.91	84.42	81.38	85.54	84.21	85.67	85.71	4.33
Jeollanam-do	Naju-si	Urban	78.67	72.73	79.55	79.75	81.03	81.34	8.61	74.37	68.28	75.58	75.24	76.45	77.5	9.22	82.89	77.51	83.67	84.15	85.51	84.66	7.15
Jeollanam-do	Gwangyang-si	Urban	80.86	77.13	80.73	81.76	82.02	83.1	5.97	77.02	72.81	76	77.97	78.94	80.1	7.29	84.16	81.47	85.43	84.88	84.31	85.33	3.86
Jeollanam-do	Damyang-gun	Rural	79.92	75.68	80.5	80.97	80.39	82.67	6.99	75.84	70.93	76.58	77.35	77.11	78.03	7.1	83.77	80.89	84.86	84.22	83.03	86.54	5.65
Jeollanam-do	Gokseong-gun	Rural	79.16	72.5	79.28	81.45	81.32	82.72	10.22	74.61	66.85	74.83	78.34	76.66	78.63	11.78	83.92	79.92	83.82	83.86	86.41	86.82	6.9
Jeollanam-do	Gurye-gun	Rural	79.43	73.69	79.65	79.23	83.32	82.44	8.75	74.77	68.36	74.83	74.3	80.24	78.09	9.73	83.91	79.53	84.65	84.43	85.66	85.97	6.44
Jeollanam-do	Goheung-gun	Rural	78.95	71.98	79.47	80.97	80.91	83.02	11.04	73.8	66.33	73.36	75.92	76.39	79.02	12.69	84.2	78.79	86.24	85.86	85.11	86.31	7.52
Jeollanam-do	Boseong-gun	Rural	80.21	74.02	81.74	81.29	81.53	83.96	9.94	75.52	69.16	77.16	76.48	76.74	79.6	10.44	84.6	79.47	85.99	86.11	85.57	87.26	7.79
Jeollanam-do	Hwasun-gun	Rural	79.42	74.97	79.76	79.89	81.46	81.97	7	75.18	71.1	75.37	75.4	76.54	78.19	7.09	83.3	79.12	83.94	84.18	85.88	85.58	6.46
Jeollanam-do	Jangheung-gun	Rural	79.53	72.84	80.11	80.47	83.21	82.62	9.78	74.94	67.92	76.4	75.18	79.01	78.24	10.32	83.74	78.15	83.22	85.99	86.37	87.2	9.05
Jeollanam-do	Gangjin-gun	Rural	79.36	74.03	80.02	80.22	81.29	82.19	8.16	74.41	69.18	74.28	75.72	75.98	78.18	9	84.05	79.15	85.74	84.6	86.04	85.36	6.21
Jeollanam-do	Haenam-gun	Rural	78.18	71.95	78.33	80.02	80.34	81.8	9.85	73.41	66.44	73.84	75.37	75.74	77.37	10.93	82.79	78.36	82.79	83.96	84.51	85.45	7.09
Jeollanam-do	Yeongam-gun	Rural	79.74	74.98	80.79	80.18	80.84	83.16	8.18	75.29	69.99	76.01	75.94	77.02	78.65	8.66	84.03	80.57	86.58	84.22	83.97	87.33	6.76
Jeollanam-do	Muan-gun	Rural	78.61	72.26	79.94	79.18	81.82	81.6	9.34	74.26	67.61	74.93	75.06	77.34	78.09	10.48	82.75	77.58	85.46	83.02	85.58	84.24	6.66
Jeollanam-do	Hampyeong-gun	Rural	79.04	72.74	79.07	79.89	82.76	82.03	9.29	74.78	68.17	74.37	75.79	78.06	79.24	11.07	82.99	77.5	84.42	83.77	87.34	84.14	6.64
Jeollanam-do	Yeonggwang-gun	Rural	79.68	74.32	79.35	81.33	81.46	83.26	8.94	75.75	69.71	75.61	77.99	78.38	78.83	9.12	83.18	79.09	83.33	84.1	83.7	86.61	7.52
Jeollanam-do	Jangseong-gun	Rural	79.51	73.65	80.16	80.59	81.88	82.57	8.92	75.33	68.78	76.08	76.58	78.26	79	10.22	83.59	79.17	84.76	84.52	85.17	85.55	6.38
Jeollanam-do	Wando-gun	Rural	79.41	73.19	79.94	81.06	81.63	82.49	9.3	74.95	67.9	75.36	76.48	78.77	78.85	10.95	83.69	79.01	84.91	86.29	84.26	85.37	6.36
Jeollanam-do	Jindo-gun	Rural	79.23	73.4	79.78	80.9	81.38	82.33	8.93	74.74	69.08	75.11	76	78.07	77.53	8.45	83.18	78	84.13	85.25	83.83	86.25	8.25
Jeollanam-do	Sinan-gun	Rural	78.59	72.32	79.6	80.4	79.68	82.14	9.82	73.87	66.67	74.8	76.09	75.12	78.41	11.74	83.54	79.51	84.79	84.4	85.31	84.94	5.43
Gyeongsangbuk-do	Nam-gu	Metropolitan	79.59	75.45	79.45	80.59	80.93	82.05	6.6	75.74	70.81	75.32	77.23	77.78	78.49	7.68	82.9	80.28	83.26	83.22	83.23	84.83	4.55
Gyeongsangbuk-do	Buk-gu	Metropolitan	80.38	76.8	80.95	80.23	81.95	82.38	5.58	76.6	71.83	77.49	76.94	78.39	79.09	7.26	83.6	81.71	84.06	82.92	84.68	84.88	3.17
Gyeongsangbuk-do	Gyeongju-si	Urban	79.87	76.25	79.84	80.59	81.41	81.71	5.46	75.93	71.66	76.13	76.59	77.72	78.25	6.59	83.4	80.98	83.27	84.08	84.39	84.5	3.52
Gyeongsangbuk-do	Gimcheon-si	Urban	80.37	75.48	80.96	80.79	82.68	83.13	7.65	76.4	71.09	77	76.69	78.99	79.45	8.36	83.95	80.1	84.65	84.51	85.32	86.15	6.05
Gyeongsangbuk-do	Andong-si	Urban	79.95	74.99	80.48	80.56	81.86	82.88	7.89	75.65	70.04	75.9	76.83	77.87	78.83	8.79	84.03	80.41	84.86	84.15	85.24	86.24	5.83
Gyeongsangbuk-do	Gumi-si	Urban	80.6	77.45	80.53	81.1	81.92	82.32	4.87	76.84	73.03	76.4	77.84	78.16	79.48	6.45	83.65	81.74	84.06	83.59	84.6	84.37	2.63
Gyeongsangbuk-do	Yeongju-si	Urban	80.27	75.57	80.13	81.12	81.72	83.98	8.41	76.24	71.35	75.49	77.54	77.8	80.24	8.89	83.94	79.87	85.12	84.11	85.11	86.55	6.68
Gyeongsangbuk-do	Yeongcheon-si	Urban	79.11	74.24	79.4	80.18	81.34	81.24	7	75.41	70.45	75.2	76.58	77.89	78.13	7.68	82.72	78.35	84.04	83.62	84.44	83.73	5.38
Gyeongsangbuk-do	Sangju-si	Urban	79.94	75.95	80.2	80.49	81.62	82.13	6.18	75.61	70.88	75.96	76.6	77.15	78.42	7.54	83.96	81.42	84.23	83.98	85.52	85.15	3.73
Gyeongsangbuk-do	Mungyeong-si	Urban	80.08	75.91	80.54	81.16	81.12	82.31	6.4	75.94	71.13	75.76	77.46	77.84	78.34	7.21	83.68	80.48	85.03	84.06	83.91	85.67	5.19
Gyeongsangbuk-do	Gyeongsan-si	Urban	79.86	75.96	80.17	80.52	81.31	81.81	5.85	76.4	72.01	76.77	77.14	77.67	79.06	7.05	82.96	79.97	83.29	83.47	84.32	84.1	4.13
Gyeongsangbuk-do	Gunwi-gun	Rural	78.29	72.47	78.9	79.83	79.36	81.92	9.45	74.11	67.18	75.02	76.25	75.79	77.7	10.52	82.87	79.31	83.04	83.27	82.93	86.36	7.05
Gyeongsangbuk-do	Uiseong-gun	Rural	78.61	73.24	79.11	79.62	80.43	81.59	8.35	74.61	68.91	75.46	74.86	76.77	78.19	9.28	82.72	78.3	82.89	84.93	83.84	84.38	6.08
Gyeongsangbuk-do	Cheongsong-gun	Rural	79.38	73.35	80.68	79.96	82.19	82.47	9.12	75.53	68.42	75.93	76.96	77.76	81.93	13.51	83.29	79.31	86.79	82.79	86.79	82.81	3.5
Gyeongsangbuk-do	Yeongyang-gun	Rural	78.8	73.98	80.29	79.77	79.62	81.38	7.4	74.35	69.2	75.86	76.42	74.56	76.98	7.78	83.31	79.03	84.74	83.13	85	86.12	7.09
Gyeongsangbuk-do	Yeongdeok-gun	Rural	79.16	73.19	79.53	80.91	81.21	82.27	9.08	74.86	68.61	74.99	76.67	77.54	77.96	9.35	82.84	77.71	83.69	84.54	84	85.74	8.03
Gyeongsangbuk-do	Cheongdo-gun	Rural	79.28	74.8	79.9	80.82	80.04	81.64	6.84	74.99	70.14	76.01	75.69	76.4	77.51	7.37	83.27	79.66	83.39	85.95	83.23	85.13	5.47
Gyeongsangbuk-do	Goryeong-gun	Rural	78.83	72.5	80.03	79.98	81.17	82.01	9.51	75.54	70.41	75.95	76.65	77.4	78.79	8.38	81.93	74.61	83.88	82.98	84.76	84.96	10.35
Gyeongsangbuk-do	Seongju-gun	Rural	79	73.77	79.56	80.79	81.1	80.68	6.91	74.97	69.34	75.96	77.05	76.84	76.69	7.35	83.15	78.65	83.47	84.16	85.55	84.69	6.04
Gyeongsangbuk-do	Chilgok-gun	Rural	79.54	75.38	80.53	79.83	81.08	81.85	6.47	76.3	72.5	77.31	76.14	77.48	78.62	6.12	82.51	78.51	83.63	83.28	84.25	84.41	5.9
Gyeongsangbuk-do	Yecheon-gun	Rural	79.61	73.58	79.78	80.85	82.04	83.25	9.67	74.99	68.36	74.73	75.98	78.4	79.7	11.34	84.16	79.84	85.14	85.36	84.91	86.17	6.33
Gyeongsangbuk-do	Bonghwa-gun	Rural	80.02	74.83	79.96	81.49	81.86	82.94	8.11	75.93	69.87	77.02	77.54	77.76	78.82	8.95	84.15	80.7	82.71	85.17	86.13	87.01	6.31
Gyeongsangbuk-do	Uljin-gun	Rural	79.52	73.64	80.22	80.28	82.85	81.95	8.31	74.38	67.74	75.79	74.91	77.57	77.61	9.87	84.53	80.29	84.74	85.75	87.49	85.56	5.27
Gyeongsangbuk-do	Ulleung-gun	Rural	80.54	78.09	82.11	80.18	81.05	82.41	4.32	76.22	72.01	76.95	76.23	77.23	80.99	8.98	85.54	85.06	92.09	87.5	85.15	82.88	-2.18
Gyeongsangnam-do	Changwon-si	Metropolitan	80.36	77.35	80.47	80.99	81.35	81.97	4.62	77.34	73.76	77.78	77.7	78.55	79.4	5.64	82.71	80.67	82.55	83.51	83.35	83.68	3.01
Gyeongsangnam-do	Masan-si	Metropolitan	79.96	75.72	80.28	80.62	81.24	82.68	6.96	76.59	71.82	77.03	77.3	77.76	79.91	8.09	82.83	79.53	83.24	83.4	83.89	84.65	5.12
Gyeongsangnam-do	Jinju-si	Urban	80.75	76.14	80.88	81.57	82.3	83.64	7.5	76.59	71.3	76.5	77.57	78.43	80.3	9	84.12	80.77	84.69	84.74	85.11	85.7	4.93
Gyeongsangnam-do	Jinhae-si	Metropolitan	79.97	75.86	80.82	80.72	80.34	82.68	6.82	76.61	72.21	77.29	77.2	77.14	79.98	7.77	82.91	79.51	84.22	83.92	82.93	84.49	4.98
Gyeongsangnam-do	Tongyeong-si	Urban	78.61	73.29	79.02	79.12	80.29	82.99	9.7	74.53	68.35	75.22	74.95	77	79.04	10.69	82.38	78.84	82.62	83.02	83.04	85.86	7.02
Gyeongsangnam-do	Sacheon-si	Urban	79.35	73.21	80.62	80.13	82.06	82.27	9.06	74.74	67.63	76.19	75.6	77.68	78.65	11.02	83.45	79.57	84.19	83.93	85.53	84.98	5.41
Gyeongsangnam-do	Gimhae-si	Urban	79.66	76.25	79.65	80.4	80.52	81.9	5.65	76.07	72.06	76.17	76.64	77.39	78.66	6.6	82.66	80.3	82.72	83.38	82.92	84.22	3.92
Gyeongsangnam-do	Miryang-si	Urban	78.69	73.48	79.09	80.3	80.84	80.74	7.26	74.55	69.03	74.98	75.96	77.01	77.11	8.08	82.42	78.21	82.91	83.96	83.84	83.73	5.52
Gyeongsangnam-do	Geoje-si	Urban	79.65	75.82	80.18	80.47	80.72	81.43	5.61	76.05	71.3	76.33	76.66	77.56	79.13	7.83	82.69	80.6	83.49	83.46	83.11	82.91	2.31
Gyeongsangnam-do	Yangsan-si	Urban	79.99	75.81	80.28	80.75	81.21	82.56	6.75	76.49	71.55	77.04	77.6	77.85	79.3	7.75	83.09	80.31	83.19	83.25	84	85.07	4.76
Gyeongsangnam-do	Uiryeong-gun	Rural	78.9	72.66	78.28	80.94	81.08	82.89	10.23	74.26	67.32	73.33	77.62	76.27	79.03	11.71	83.24	78.85	83.42	83.55	85.6	85.58	6.73
Gyeongsangnam-do	Haman-gun	Rural	79.13	74.45	79.27	80.11	81.1	81.45	7	75.29	71.02	75.1	76.71	77.24	77.21	6.19	82.48	78.04	83.04	82.89	83.95	85.31	7.27
Gyeongsangnam-do	Changnyeong-gun	Rural	78.48	73.45	79.14	79.11	80.39	81.25	7.8	74.16	68.26	75.13	74.78	76.23	78.33	10.07	82.45	79.31	82.87	83.1	83.91	83.48	4.17
Gyeongsangnam-do	Goseong-gun	Rural	79.18	73.73	79.34	80.34	81.45	81.77	8.04	74.59	68.65	74.24	76.23	76.78	78.19	9.54	83.64	79.56	84.59	84.04	85.71	84.93	5.37
Gyeongsangnam-do	Namhae-gun	Rural	79.86	74.63	79.92	81.17	80.92	83.42	8.79	74.75	69	75.27	75.23	76.88	78.39	9.39	84.59	80.66	84.08	87.25	84.35	87.46	6.8
Gyeongsangnam-do	Hadong-gun	Rural	79.64	74.17	79.23	81.76	81.73	82.45	8.28	74.96	68.31	74.63	76.85	77.96	78.76	10.45	84.07	80.89	83.96	86.24	84.64	85.28	4.39
Gyeongsangnam-do	Sancheong-gun	Rural	79.63	75.05	78.35	81.25	82.27	82.26	7.21	75.27	69.71	74.16	77.7	77.78	78.39	8.68	83.74	81.06	82.89	84.11	85.96	85.37	4.31
Gyeongsangnam-do	Hamyang-gun	Rural	79.63	75.03	79.49	80.82	81.29	82.34	7.31	74.68	69.02	74.78	76.69	76.18	78.04	9.02	84.15	81.71	83.84	84.41	85.24	85.92	4.21
Gyeongsangnam-do	Geochang-gun	Rural	79.53	74.88	79.63	80.39	81.44	82.09	7.21	74.82	69.35	74.78	76.05	77.01	78.09	8.74	83.94	80.81	84.83	84.37	85.21	85.24	4.43
Gyeongsangnam-do	Hapcheon-gun	Rural	79.19	74.37	78.75	80.41	81.3	81.86	7.49	74.62	69.48	73.78	76.14	76.99	77.9	8.42	83.41	79.52	83.81	84.34	84.83	85.03	5.51
Jeju-do	Jeju-si	Urban	81.98	77.32	82.2	82.93	83.34	84.93	7.61	77.24	72.47	77.78	77.78	78.83	80.2	7.73	85.58	81.92	85.66	86.68	86.06	88.3	6.38
Jeju-do	Seogwipo-si	Urban	81.21	76.15	80.9	82.87	83.54	83.82	7.67	76.51	71.14	76.55	77.73	78.71	79.51	8.37	85.04	81.13	84.6	86.96	86.81	87.02	5.89

## Sheet: Supplementary Table 11
Supplementary Table 11. Distribution of population size and the number of death by income and gender among 245 districts in Korea, 2008-2014
		Population size			Number of death
Sex	Income level	Average	Minimum	Maximum	Average	Minimum	Maximum
Men and women combined	Overall	1.39771e+06	69913	5477912	7157.04	563	25696
	Income Q1	281691	14458	1099544	2017.3	156	6985
	Income Q2	277905	13622	1093344	1374.19	92	5073
	Income Q3	279300	13992	1094710	1358.21	114	4904
	Income Q4	279453	13963	1095356	1282.49	110	4671
	Income Q5	279365	13878	1094958	1124.85	91	4063
Men	Overall	699134	36391	2741113	3962.97	362	14061
	Income Q1	140936	7498	549948	1159.75	106	4001
	Income Q2	138945	7114	547429	776.951	63	2819
	Income Q3	139742	7285	547718	747.159	71	2651
	Income Q4	139774	7265	548109	693.91	64	2495
	Income Q5	139737	7229	547909	585.2	56	2095
Women	Overall	698580	33522	2736799	3194.07	201	11635
	Income Q1	140756	6960	549596	857.551	50	2984
	Income Q2	138959	6508	545915	597.237	29	2254
	Income Q3	139558	6707	546992	611.053	43	2253
	Income Q4	139679	6698	547247	588.584	46	2176
	Income Q5	139628	6649	547049	539.649	33	1968

## Sheet: Supplementary Table 12
Supplementary Table 12. Mean and 95% CI of EQ-5D scores by income and gender in Korea, 2008-2014
	Overall	Income Q1 (Lowest)	Income Q2	Income Q3	Income Q4	Income Q5 (Highest)
Total
2008	0.9458 (0.9451 - 0.9464)	0.9214 (0.9196 - 0.9232)	0.9422 (0.9409 - 0.9435)	0.9502 (0.9490 - 0.9513)	0.9557 (0.9546 - 0.9569)	0.9598 (0.9587 - 0.9609)
2009	0.9472 (0.9467 - 0.9478)	0.9213 (0.9198 - 0.9228)	0.9472 (0.9461 - 0.9483)	0.9511 (0.9500 - 0.9521)	0.9564 (0.9554 - 0.9574)	0.9609 (0.9600 - 0.9619)
2010	0.9442 (0.9437 - 0.9448)	0.9193 (0.9183 - 0.9204)	0.9407 (0.9398 - 0.9416)	0.9509 (0.9501 - 0.9518)	0.9528 (0.9520 - 0.9536)	0.9586 (0.9578 - 0.9594)
2011	0.9373 (0.9366 - 0.9379)	0.9139 (0.9123 - 0.9154)	0.9317 (0.9305 - 0.9329)	0.9440 (0.9430 - 0.9451)	0.9471 (0.9460 - 0.9482)	0.9501 (0.9491 - 0.9511)
2012	0.9417 (0.9412 - 0.9423)	0.9179 (0.9165 - 0.9194)	0.9399 (0.9388 - 0.9410)	0.9491 (0.9481 - 0.9501)	0.9489 (0.9479 - 0.9499)	0.9536 (0.9527 - 0.9546)
2013	0.9348 (0.9341 - 0.9354)	0.9080 (0.9064 - 0.9096)	0.9325 (0.9313 - 0.9337)	0.9405 (0.9394 - 0.9416)	0.9448 (0.9438 - 0.9459)	0.9486 (0.9476 - 0.9496)
2014	0.9282 (0.9275 - 0.9288)	0.9048 (0.9032 - 0.9064)	0.9191 (0.9178 - 0.9205)	0.9333 (0.9322 - 0.9345)	0.9380 (0.9369 - 0.9391)	0.9442 (0.9432 - 0.9453)
Men
2008	0.9601 (0.9593 - 0.9609)	0.9311 (0.9285 - 0.9337)	0.9557 (0.9540 - 0.9573)	0.9681 (0.9667 - 0.9695)	0.9711 (0.9698 - 0.9723)	0.9758 (0.9747 - 0.9769)
2009	0.9641 (0.9635 - 0.9648)	0.9373 (0.9355 - 0.9392)	0.9639 (0.9627 - 0.9651)	0.9689 (0.9677 - 0.9701)	0.9738 (0.9728 - 0.9748)	0.9772 (0.9763 - 0.9782)
2010	0.9626 (0.9620 - 0.9631)	0.9370 (0.9357 - 0.9382)	0.9601 (0.9592 - 0.9611)	0.9678 (0.9669 - 0.9687)	0.9722 (0.9713 - 0.9731)	0.9764 (0.9757 - 0.9771)
2011	0.9579 (0.9572 - 0.9585)	0.9301 (0.9281 - 0.9320)	0.9555 (0.9543 - 0.9568)	0.9643 (0.9632 - 0.9655)	0.9690 (0.9679 - 0.9700)	0.9709 (0.9698 - 0.9719)
2012	0.9611 (0.9605 - 0.9617)	0.9357 (0.9339 - 0.9375)	0.9603 (0.9591 - 0.9615)	0.9684 (0.9674 - 0.9694)	0.9678 (0.9667 - 0.9689)	0.9739 (0.9729 - 0.9748)
2013	0.9562 (0.9556 - 0.9569)	0.9288 (0.9267 - 0.9308)	0.9539 (0.9526 - 0.9552)	0.9623 (0.9612 - 0.9634)	0.9684 (0.9673 - 0.9695)	0.9696 (0.9686 - 0.9706)
2014	0.9502 (0.9495 - 0.9509)	0.9156 (0.9136 - 0.9175)	0.9639 (0.9627 - 0.9651)	0.9472 (0.9460 - 0.9485)	0.9617 (0.9606 - 0.9629)	0.9654 (0.9644 - 0.9664)
Women
2008	0.9335 (0.9327 - 0.9344)	0.9130 (0.9110 - 0.9151)	0.9297 (0.9279 - 0.9314)	0.9366 (0.9350 - 0.9381)	0.9426 (0.9410 - 0.9442)	0.9459 (0.9444 - 0.9475)
2009	0.9326 (0.9318 - 0.9333)	0.9077 (0.9058 - 0.9096)	0.9321 (0.9305 - 0.9337)	0.9367 (0.9352 - 0.9382)	0.9406 (0.9391 - 0.9421)	0.9468 (0.9455 - 0.9482)
2010	0.9289 (0.9282 - 0.9295)	0.9047 (0.9034 - 0.9061)	0.9247 (0.9235 - 0.9260)	0.9362 (0.9351 - 0.9374)	0.9367 (0.9355 - 0.9378)	0.9434 (0.9422 - 0.9445)
2011	0.9204 (0.9196 - 0.9213)	0.9006 (0.8987 - 0.9025)	0.9125 (0.9108 - 0.9142)	0.9271 (0.9256 - 0.9286)	0.9288 (0.9273 - 0.9304)	0.9337 (0.9323 - 0.9352)
2012	0.9259 (0.9252 - 0.9267)	0.9033 (0.9014 - 0.9051)	0.9238 (0.9222 - 0.9253)	0.9324 (0.9310 - 0.9339)	0.9338 (0.9324 - 0.9352)	0.9371 (0.9357 - 0.9385)
2013	0.9173 (0.9164 - 0.9181)	0.8906 (0.8886 - 0.8926)	0.9140 (0.9123 - 0.9157)	0.9230 (0.9215 - 0.9245)	0.9273 (0.9258 - 0.9288)	0.9313 (0.9299 - 0.9327)
2014	0.9100 (0.9091 - 0.9109)	0.8949 (0.8929 - 0.8970)	0.8895 (0.8876 - 0.8914)	0.9206 (0.9190 - 0.9221)	0.9202 (0.9187 - 0.9217)	0.9251 (0.9236 - 0.9266)

## Sheet: Supplementary Table 13
Supplementary Table 13. Distribution of EQ-5D scores by income and gender among 245 districts in Korea, 2008-2014
	EQ-5D score (2008-2014)
	Mean	Median	Min	Max
Total
Overall	0.939538	0.943089	0.883517	0.974822
Income Q1	0.91348	0.915939	0.846959	0.965022
Income Q2	0.935742	0.940152	0.865075	0.971315
Income Q3	0.944484	0.947925	0.885598	0.97862
Income Q4	0.949647	0.952557	0.902119	0.977674
Income Q5	0.953523	0.955731	0.914393	0.981502
Men
Overall	0.958546	0.960452	0.91823	0.984892
Income Q1	0.930658	0.934497	0.870134	0.977944
Income Q2	0.955975	0.959035	0.912677	0.982835
Income Q3	0.963399	0.965148	0.911719	0.987507
Income Q4	0.969271	0.970986	0.941114	0.988049
Income Q5	0.972566	0.973908	0.94519	0.99057
Women
Overall	0.923808	0.927937	0.858685	0.965126
Income Q1	0.899251	0.902826	0.827913	0.953073
Income Q2	0.919031	0.923933	0.832527	0.962718
Income Q3	0.928722	0.932243	0.85875	0.969894
Income Q4	0.933419	0.937308	0.875217	0.969135
Income Q5	0.93793	0.94198	0.884511	0.972945
